# Supplementary material for: The relationship between resilience, anxiety, and depression in Chinese collegiate athletes
Source: Front Psychol. 2022 Aug 12;13:921419. doi: 10.3389/fpsyg.2022.921419 (PMC9416885; doi:10.3389/fpsyg.2022.921419)
Supplement: Supplementary file 1 [file Table_1.XLSX]

## Sheet: Sheet1
序号	提交答卷时间	所用时间	来源	来源详情	来自IP	1、您的性别:	2、年龄:	3、运动项目:	4、运动等级:	5、最近身体状况，请问最近22承受比较严重或长期的伤病?	1 、麻痹感觉或刺痛感觉（身体上）	2 、发热（感到发热）	3、脚颤（脚部颤抖）	4 、不能松弛（不能放松）	5 、担心2最坏的事情发生	6 、头晕、目眩或眼花	7 、心动过速、心悸（心跳加快）	8 、不安定（心神不定）	9、 恐惧、害怕（感到惊吓）	10 、紧张	11 、窒息感（快要不能呼吸的感觉）	12 、手发抖	13 、摇摆、震动、不安定（摇晃）	14 、害怕失去控制	15 、呼吸困难	16 、死亡恐怖（害怕快要死去）	17 、恐惧（感到恐慌）	18 、消化不良	19 、晕厥、头晕、眼花	20 、脸发热、潮红	21 、出汗（冷汗、热汗，但不2因为天气热冒汗）	1 、关于“心情”	2 、关于“未来”	3 、关于“成败”	4 、关于“满足感”	5 、关于“负罪感”	6 、关于“惩罚”	7 、关于“自己”	8 、在“自我评价”方面	9 、关于“哭”	10、关于“生气”	11 、失去对事物的兴趣	12、关于“做决定”	13、在“价值”方面	14、2关于“精力”的感觉	15、 关于我的“睡眠”质量	16、关于我的“精神状态”	17、关于我的“食欲”	18、关于“集中精神”
1	2020/10/9 11:17:41	203秒	微信	N/A	112.96.70.242(广东-广州)	2	25	网球	国家二级	1	1	1	1	1	1	1	1	1	2	2	1	1	1	1	1	1	1	2	1	1	1	2	1	2	1	1	1	1	1	4	1	2	1	1	1	1	1	1	1
2	2020/10/9 11:19:09	339秒	微信	N/A	117.136.12.224(广东-深圳)	2	21	网球	国家二级	1	1	1	1	1	1	1	1	1	1	1	1	1	1	1	1	1	1	1	1	1	1	1	1	1	2	1	1	1	1	4	1	1	1	1	2	1	2	1	1
3	2020/10/9 11:21:09	284秒	微信	N/A	117.136.32.207(广东-东莞)	2	19	网球	国家二级	1	1	1	1	1	1	2	1	1	1	1	1	1	1	1	1	1	1	1	1	1	1	1	1	1	1	1	1	1	1	1	1	1	2	1	1	1	1	1	1
4	2020/10/9 11:29:27	111秒	微信	N/A	210.21.38.7(广东-广州)	2	25	网球	国家二级	1	1	1	1	1	2	1	2	1	1	1	1	1	1	1	1	1	1	1	1	1	2	1	1	2	1	1	1	1	2	1	1	1	1	1	1	1	1	1	1
5	2020/10/9 11:29:29	379秒	微信	N/A	210.21.38.22(广东-广州)	2	22	网球	国家二级	1	1	1	1	1	1	1	1	1	1	1	1	1	1	1	1	1	1	1	1	1	1	1	1	1	1	2	1	1	1	3	1	1	1	1	1	1	1	1	1
6	2020/10/9 11:39:11	180秒	微信	N/A	112.96.134.17(广东-广州)	2	21	网球	1级别	1	1	1	1	1	1	1	1	1	1	1	1	1	1	1	1	1	1	1	1	1	1	1	1	1	3	1	1	1	1	1	1	1	1	1	2	1	2	1	1
7	2020/10/9 11:45:57	578秒	微信	N/A	117.136.32.102(广东-广州)	1	22	网球	国家二级	1	1	1	1	1	1	1	1	1	1	2	1	1	1	1	1	1	1	2	1	1	1	1	1	1	1	1	1	1	1	1	1	1	1	1	1	1	1	1	1
8	2020/10/9 11:54:44	210秒	微信	N/A	223.104.66.227(广东-未知)	2	26	网球	国家二级	1	1	1	1	1	1	1	1	1	1	1	1	1	1	1	1	1	1	1	1	1	1	1	1	1	1	1	1	1	1	1	1	1	1	1	1	1	1	1	1
9	2020/10/9 11:59:22	163秒	微信	N/A	117.136.32.196(广东-东莞)	1	21	网球	1级别	1	1	1	1	1	1	1	1	1	1	1	1	1	1	1	1	1	1	1	1	1	1	1	1	1	1	1	1	1	1	1	1	1	1	1	1	1	1	1	1
10	2020/10/9 12:10:31	512秒	微信	N/A	60.255.166.8(四川-成都)	1	22	网球	国家二级	1	2	1	1	1	1	2	1	1	1	2	2	1	1	1	1	3	2	3	1	1	1	2	1	1	2	2	1	2	1	1	1	2	1	1	2	3	2	1	2
11	2020/10/9 12:13:05	226秒	微信	N/A	117.136.41.54(广东-广州)	1	22	网球	国家二级	1	2	1	1	1	1	2	1	2	2	2	1	2	1	1	1	1	1	2	2	1	1	1	1	1	1	1	1	1	1	1	1	1	1	1	1	1	1	1	1
12	2020/10/9 12:16:58	161秒	微信	N/A	117.136.79.34(广东-广州)	2	20	网球	国家二级	1	1	1	1	1	1	1	1	1	1	1	1	1	1	1	1	1	1	1	1	1	1	1	1	1	1	1	1	1	1	1	1	1	1	1	1	1	1	1	1
13	2020/10/9 12:20:37	170秒	微信	N/A	14.25.162.61(广东-广州)	1	19	网球	国家二级	1	1	1	1	1	1	1	1	1	1	1	1	1	1	1	1	1	1	1	1	1	1	1	1	1	1	1	1	1	1	1	1	1	1	1	1	1	1	1	1
14	2020/10/9 12:21:19	271秒	微信	N/A	117.136.41.42(广东-广州)	1	20	网球	国家二级	1	1	1	1	1	1	1	1	1	1	1	1	1	1	1	1	1	1	1	1	1	1	1	1	1	1	1	1	1	1	1	1	1	1	1	1	1	1	1	1
15	2020/10/9 12:27:22	1631秒	微信	N/A	117.136.79.6(广东-广州)	1	22	田径	国家二级	1	1	1	1	1	1	1	1	1	1	1	1	1	1	1	1	1	1	1	1	1	1	1	1	1	1	1	1	1	1	1	1	1	1	1	1	1	1	1	1
16	2020/10/9 12:36:50	201秒	微信	N/A	223.104.65.41(广东-惠州)	1	22	网球	国家二级	1	1	1	1	1	1	1	1	1	1	1	1	1	1	1	1	1	1	1	1	1	1	1	1	1	1	1	1	1	1	1	1	1	1	1	1	1	1	1	1
17	2020/10/9 12:37:34	369秒	微信	N/A	14.28.169.75(广东-深圳)	1	20	网球	国家二级	1	1	1	1	1	1	1	1	1	1	1	1	1	1	1	1	1	2	1	1	1	1	1	1	3	1	1	2	1	1	1	1	1	3	3	2	1	2	1	2
18	2020/10/9 12:48:05	208秒	微信	N/A	117.136.41.69(广东-广州)	1	20	网球	国家二级	1	1	1	1	1	1	1	1	1	1	1	1	1	1	2	1	1	1	1	1	1	1	1	1	1	1	1	2	1	1	1	1	1	1	1	1	1	1	1	1
19	2020/10/9 12:48:33	461秒	微信	N/A	113.115.22.88(广东-广州)	1	17	网球	国家二级	1	1	1	1	1	1	1	1	1	1	1	1	1	1	1	1	1	1	1	1	1	1	1	1	1	1	1	1	1	1	1	1	1	1	1	1	1	1	1	1
20	2020/10/9 12:57:30	649秒	微信	N/A	112.96.133.60(广东-广州)	1	20	网球	国家二级	1	1	1	1	1	1	1	1	1	1	1	1	1	1	1	1	1	1	1	1	1	1	1	1	1	1	1	1	1	1	1	1	1	1	1	2	1	1	2	1
21	2020/10/9 12:59:03	1194秒	微信	N/A	117.136.12.149(广东-深圳)	1	20	网球	国家二级	1	1	1	1	1	1	2	1	1	1	2	1	2	1	2	1	1	1	1	1	1	3	1	1	2	1	2	2	1	1	1	1	1	2	1	1	1	2	2	1
22	2020/10/9 13:03:42	565秒	微信	N/A	61.158.148.54(河南-郑州)	2	21	网球	国家二级	1	2	1	2	3	2	1	3	2	2	2	3	2	1	2	3	1	2	1	1	2	2	1	1	3	3	2	2	2	2	2	2	1	1	3	2	3	2	2	1
23	2020/10/9 13:12:25	437秒	微信	N/A	112.96.173.235(广东-广州)	2	22	网球	1级别	1	1	1	1	1	1	1	1	1	1	1	1	1	1	1	1	1	1	1	1	2	1	1	1	1	1	1	1	1	1	1	1	2	2	2	2	1	1	1	1
24	2020/10/9 13:14:15	597秒	微信	N/A	112.96.115.105(广东-广州)	1	19	网球	国家二级	1	1	1	1	1	1	1	1	1	1	1	1	1	1	1	1	1	1	1	1	1	1	1	1	2	3	2	2	1	2	4	1	1	2	1	1	2	2	1	2
25	2020/10/9 13:26:14	153秒	微信	N/A	112.96.100.14(广东-广州)	1	19	网球	国家二级	1	1	1	1	1	1	1	1	1	1	1	1	1	1	1	1	1	1	1	1	1	1	1	1	2	2	2	2	2	2	4	4	2	2	1	2	2	2	1	1
26	2020/10/9 13:33:37	405秒	微信	N/A	117.136.40.51(广东-惠州)	1	21	网球	国家二级	2	3	1	1	1	1	1	1	1	1	1	1	1	1	1	1	1	1	1	1	1	1	2	1	1	3	1	1	2	1	4	2	2	1	1	2	2	2	1	3
27	2020/10/9 13:46:35	231秒	微信	N/A	120.230.136.20(广东-江门)	2	25	网球	国家二级	1	3	1	2	2	1	1	1	1	1	1	1	1	1	1	1	1	1	1	1	1	1	1	1	1	1	1	1	1	1	1	1	1	1	1	1	1	1	1	1
28	2020/10/9 17:06:06	208秒	微信	N/A	112.96.199.88(广东-广州)	1	23	(空)	国家二级	1	1	1	1	1	1	1	1	1	1	1	1	1	1	1	1	1	1	1	1	1	1	1	1	1	1	1	1	1	1	1	1	1	1	1	1	2	1	1	1
29	2020/10/9 17:17:35	318秒	微信	N/A	119.32.73.21(广东-广州)	1	22	网球	国家一级	2	1	1	1	1	1	1	1	1	1	1	1	1	1	1	1	1	1	1	1	1	1	1	1	1	1	1	1	1	1	1	1	1	1	1	1	1	1	1	1
30	2020/10/9 17:18:17	234秒	微信	N/A	120.230.136.66(广东-江门)	2	24	网球	国家二级	1	1	1	1	1	1	1	1	1	1	1	1	1	1	1	1	1	1	1	2	1	1	1	1	1	2	1	1	1	1	1	1	1	1	1	1	1	1	1	2
31	2020/10/9 17:19:09	294秒	微信	N/A	120.230.136.76(广东-江门)	2	20	运动训练	国家二级	1	1	1	1	1	1	1	1	1	1	1	1	1	1	1	1	1	1	1	1	1	1	1	1	1	1	1	1	1	1	1	1	1	1	1	1	1	1	2	1
32	2020/10/9 17:19:25	135秒	微信	N/A	119.4.252.178(四川-成都)	2	21	网球	国家二级	2	1	1	1	1	1	1	1	1	1	1	1	1	1	1	1	1	1	1	1	1	1	1	1	1	1	1	1	1	1	1	1	1	1	1	1	1	1	1	1
33	2020/10/9 18:59:26	165秒	微信	N/A	183.40.243.84(广东-广州)	1	19	排球	国家一级	2	1	1	1	1	1	1	1	1	1	1	1	1	1	1	1	1	1	1	1	1	1	1	1	1	1	1	1	1	1	1	1	1	1	1	1	2	1	1	1
34	2020/10/9 19:42:21	426秒	微信	N/A	112.96.195.97(广东-佛山)	2	20	网球	国家二级	1	2	1	1	1	2	1	1	1	1	1	1	2	1	1	1	1	1	1	1	1	1	1	1	1	3	1	2	1	1	4	1	2	1	1	2	2	2	1	1
35	2020/10/9 19:47:15	131秒	微信	N/A	112.96.183.103(广东-广州)	2	21	足球	国家二级	2	1	1	1	3	4	2	1	1	1	2	1	1	1	1	1	1	1	1	1	1	1	2	2	3	2	2	3	2	2	1	1	1	1	1	1	1	1	1	1
36	2020/10/9 19:49:50	137秒	微信	N/A	112.96.132.30(广东-广州)	2	20	足球	国家二级	2	3	1	1	2	4	1	1	1	2	1	1	1	1	1	1	1	1	1	1	1	1	1	1	1	1	1	1	1	1	1	1	1	1	1	1	1	1	1	1
37	2020/10/9 19:51:11	309秒	微信	N/A	117.136.12.250(广东-佛山)	2	20	足球	国家一级	1	2	1	1	1	1	1	1	2	1	1	1	1	1	1	1	1	1	2	1	1	2	1	1	2	2	1	2	2	1	1	2	1	1	1	1	1	1	1	1
38	2020/10/9 19:51:12	362秒	微信	N/A	113.115.7.111(广东-广州)	2	21	足球	国家一级	1	1	1	1	2	1	3	1	1	1	2	1	1	1	1	1	1	1	1	1	1	1	2	1	2	2	2	1	1	2	3	1	2	1	1	2	1	2	1	1
39	2020/10/9 19:51:21	268秒	微信	N/A	120.230.136.121(广东-江门)	2	20	足球	国家一级	1	1	1	1	1	1	1	1	1	1	1	1	1	1	1	1	1	1	2	1	1	1	1	1	1	1	1	1	1	1	1	1	1	1	1	1	1	1	1	1
40	2020/10/9 20:52:32	101秒	微信	N/A	120.230.136.23(广东-江门)	2	18	足球	国际健将	1	1	1	1	1	1	1	1	1	1	1	1	1	1	1	1	1	1	1	1	1	1	1	1	1	1	1	1	1	1	1	1	1	1	1	1	1	1	1	1
41	2020/10/9 21:03:18	138秒	微信	N/A	183.40.234.31(广东-广州)	2	18	网球	国家一级	2	1	1	1	1	2	1	1	1	1	1	1	1	1	1	1	1	1	1	1	1	1	1	1	1	2	1	1	2	1	1	1	1	1	1	1	1	1	1	1
42	2020/10/9 21:05:39	116秒	微信	N/A	14.25.25.29(广东-广州)	1	20	网球	国家二级	2	1	1	1	1	1	1	1	1	1	1	1	1	1	1	1	1	1	1	1	1	1	1	1	1	1	1	1	1	1	1	1	1	1	1	1	1	1	1	1
43	2020/10/9 21:05:53	288秒	微信	N/A	120.238.248.126(广东-肇庆)	2	18	网球	国家二级	2	1	1	1	1	1	1	1	1	1	1	1	1	1	1	1	1	1	1	1	1	1	1	1	1	1	1	1	1	1	1	1	1	1	1	1	1	1	1	1
44	2020/10/9 21:06:57	307秒	微信	N/A	221.4.34.110(广东-广州)	2	21	网球	国家二级	1	2	1	1	2	1	1	1	1	1	1	1	1	1	1	1	1	1	1	1	1	1	1	1	1	2	1	1	1	1	1	2	2	1	1	2	2	2	1	1
45	2020/10/9 21:07:32	227秒	微信	N/A	120.238.248.24(广东-肇庆)	2	18	网球	国家一级	2	1	1	1	1	1	1	1	1	1	1	1	1	1	1	1	1	1	1	1	1	1	1	1	1	1	1	1	1	1	1	1	1	1	1	1	1	1	1	1
46	2020/10/9 21:08:21	431秒	微信	N/A	120.238.248.115(广东-肇庆)	1	18	网球	国家二级	1	1	1	1	1	1	1	1	1	1	1	1	1	1	1	1	1	1	1	1	1	1	1	1	3	1	2	2	1	1	4	1	2	1	1	1	1	1	1	1
47	2020/10/9 21:09:02	170秒	微信	N/A	112.96.173.97(广东-广州)	2	18	网球	国家一级	1	1	1	1	1	1	1	1	1	1	1	1	1	1	1	1	1	1	1	1	1	1	1	1	1	1	1	1	1	1	1	1	1	1	1	1	1	1	1	1
48	2020/10/9 21:10:21	569秒	微信	N/A	221.4.34.115(广东-广州)	1	22	网球	国家二级	1	1	1	1	1	2	1	1	1	1	1	1	1	1	2	1	2	2	2	1	1	1	1	1	1	1	2	2	1	1	1	1	2	1	1	2	1	1	1	1
49	2020/10/9 21:14:57	134秒	微信	N/A	112.96.199.111(广东-广州)	2	19	网球	国家二级	1	1	1	1	1	1	1	1	1	1	1	1	1	1	1	1	1	1	1	1	1	1	1	1	1	1	1	1	1	1	1	1	1	1	1	1	1	1	1	1
50	2020/10/9 21:15:39	177秒	微信	N/A	221.4.34.58(广东-广州)	2	18	网球	国家二级	1	2	1	1	1	1	1	1	1	1	1	1	1	1	1	1	1	1	1	1	1	1	1	1	1	1	1	1	1	1	1	1	1	1	1	1	1	1	1	1
51	2020/10/9 21:19:40	204秒	微信	N/A	120.238.248.240(广东-肇庆)	2	18	网球	国家二级	1	1	1	1	1	1	1	1	1	1	1	1	1	1	1	1	1	1	1	1	1	1	1	1	1	1	1	1	1	1	1	1	1	1	1	1	1	1	1	1
52	2020/10/9 21:21:03	83秒	微信	N/A	112.96.179.89(广东-广州)	1	18	网球	国家二级	1	1	1	1	1	1	1	1	1	1	1	1	1	1	1	1	1	1	1	1	1	1	1	1	1	1	1	1	1	1	1	1	1	1	1	1	1	1	1	1
53	2020/10/9 21:31:55	139秒	微信	N/A	223.104.63.102(广东-未知)	2	24	(空)	国家二级	1	1	1	1	1	1	1	1	1	1	1	1	1	1	1	1	1	1	1	1	1	1	1	1	1	2	1	1	1	1	1	1	1	1	1	1	1	1	1	1
54	2020/10/9 21:48:57	131秒	微信	N/A	120.230.136.119(广东-江门)	1	24	网球	国家二级	1	1	1	1	1	1	1	1	1	1	1	1	1	1	1	1	1	1	1	1	1	1	1	1	1	1	1	1	1	1	1	1	1	1	1	1	1	1	1	1
55	2020/10/9 21:55:11	275秒	微信	N/A	120.230.136.119(广东-江门)	1	23	网球	国家二级	1	1	1	1	1	1	1	1	2	1	2	1	1	2	1	1	1	1	1	1	1	1	1	1	1	1	1	1	1	1	4	1	1	1	1	2	1	1	1	1
56	2020/10/9 22:36:39	89秒	微信	N/A	14.28.183.107(广东-深圳)	1	25	网球	1级别	1	1	1	1	2	1	1	2	2	1	1	1	1	1	1	1	1	1	1	1	1	1	2	1	1	2	2	3	3	2	2	2	2	2	2	3	3	2	2	2
57	2020/10/9 23:00:56	303秒	微信	N/A	120.239.73.128(广东-广州)	2	21	网球	国家二级	2	1	1	1	1	1	1	1	1	1	1	1	1	1	1	1	1	1	2	1	1	1	1	1	1	1	1	1	1	1	1	2	2	1	1	2	2	2	1	1
58	2020/10/10 10:20:45	228秒	微信	N/A	58.248.209.10(广东-广州)	2	18	击剑	国家二级	2	1	1	1	1	1	1	1	1	1	1	1	1	1	1	1	1	1	1	1	1	1	1	1	1	1	1	1	1	1	1	1	1	1	1	1	1	1	1	1
59	2020/10/10 10:21:59	248秒	微信	N/A	14.25.15.32(广东-广州)	2	17	摔跤	1级别	2	3	1	1	3	2	2	2	2	2	3	2	1	1	1	1	1	1	2	2	1	2	1	1	2	1	1	1	1	2	1	1	1	1	1	1	3	1	1	1
60	2020/10/10 10:22:01	303秒	微信	N/A	112.96.180.4(广东-广州)	2	18	网球	1级别	1	1	1	1	1	1	1	1	1	1	1	1	1	1	1	1	1	1	1	1	1	1	1	1	1	1	1	1	1	1	1	1	1	1	1	1	1	1	1	1
61	2020/10/10 10:22:24	308秒	微信	N/A	117.136.41.45(广东-广州)	2	18	田径	国家三级	1	1	1	2	1	1	3	2	2	1	2	1	1	1	1	1	1	1	1	2	2	2	2	1	1	1	1	1	1	1	1	1	2	1	2	2	1	1	1	1
62	2020/10/10 10:23:14	397秒	微信	N/A	112.96.134.168(广东-广州)	2	17	网球	1级别	1	2	1	1	1	1	1	1	1	1	1	1	1	1	1	1	1	1	1	1	1	1	1	1	1	1	1	1	1	2	2	1	2	2	1	2	2	2	2	1
63	2020/10/10 10:23:18	375秒	微信	N/A	58.248.209.10(广东-广州)	2	18	网球	1级别	1	3	1	2	2	3	2	2	2	1	2	1	1	1	2	1	1	1	1	1	1	1	2	1	2	1	1	1	1	1	1	1	1	1	1	2	3	1	1	1
64	2020/10/10 10:23:58	298秒	微信	N/A	14.25.34.119(广东-东莞)	2	18	赛艇	国家二级	2	4	1	2	2	3	2	1	1	1	1	1	1	1	1	1	1	1	1	2	1	2	1	1	2	1	1	1	1	1	1	1	1	1	1	1	3	3	4	1
65	2020/10/10 10:25:18	246秒	微信	N/A	117.136.32.60(广东-广州)	2	18	网球	1级别	1	1	1	1	1	1	1	1	1	1	1	1	1	1	1	1	1	1	1	1	1	1	1	1	1	1	1	1	2	1	4	1	1	1	1	1	2	3	2	3
66	2020/10/10 10:27:52	513秒	微信	N/A	58.248.209.10(广东-广州)	2	18	蹦床	国家二级	2	4	1	2	3	3	3	2	3	2	3	2	1	2	1	1	2	1	2	2	1	2	2	1	2	3	2	4	2	1	2	1	2	2	2	3	4	2	1	2
67	2020/10/10 10:33:01	848秒	微信	N/A	14.25.133.54(广东-广州)	1	19	网球	1级别	2	1	1	1	2	2	2	3	2	2	4	1	2	2	1	1	1	2	1	1	1	1	2	2	3	2	2	1	2	2	1	1	2	2	2	3	1	2	2	1
68	2020/10/10 10:33:57	430秒	微信	N/A	112.96.109.17(广东-广州)	2	18	田径	国家二级	1	1	1	1	1	3	2	2	2	2	2	2	2	2	2	2	2	2	2	2	1	1	1	1	1	1	2	1	2	3	1	1	1	3	2	1	3	2	3	2
69	2020/10/10 10:35:33	623秒	微信	N/A	14.25.158.64(广东-广州)	2	18	滑雪	国家一级	1	1	1	1	1	1	1	1	1	1	1	1	1	1	1	1	1	1	1	1	1	1	1	1	1	1	1	1	1	1	1	1	1	1	1	1	1	1	1	1
70	2020/10/10 10:36:17	819秒	微信	N/A	117.136.12.206(广东-深圳)	2	18	划艇	1级别	2	1	1	1	1	2	2	1	1	1	1	1	1	1	1	1	1	1	1	1	1	1	1	1	1	1	1	1	1	1	3	1	1	1	1	1	1	1	1	1
71	2020/10/10 10:38:08	689秒	微信	N/A	58.63.56.98(广东-广州)	2	18	武术	1级别	1	1	1	1	1	3	2	3	2	2	2	2	2	2	2	2	2	2	2	2	1	2	1	1	1	1	1	1	2	1	1	1	1	1	2	1	2	2	1	2
72	2020/10/10 10:40:12	519秒	微信	N/A	58.63.56.98(广东-广州)	1	18	田径	1级别	1	1	1	1	1	1	1	1	1	1	1	1	1	1	1	1	1	1	1	1	1	1	1	1	3	1	1	1	1	1	1	1	1	1	1	1	3	1	1	1
73	2020/10/10 10:42:40	524秒	微信	N/A	112.96.67.139(广东-佛山)	2	18	网球	1级别	1	1	1	2	1	1	2	2	1	1	2	1	3	1	1	1	1	1	2	2	2	1	1	2	2	1	1	1	2	1	4	1	2	3	4	2	2	2	1	3
74	2020/10/10 10:44:10	763秒	微信	N/A	112.96.194.6(广东-佛山)	1	18	田径撑杆跳高	1级别	1	1	1	1	1	2	2	1	1	1	2	1	1	1	1	1	1	1	1	1	1	2	1	1	1	1	1	1	1	1	1	1	1	1	1	1	1	1	1	1
75	2020/10/10 11:29:09	291秒	微信	N/A	223.104.65.48(广东-湛江)	2	23	网球	1级别	1	1	1	1	1	1	1	1	1	1	1	1	1	1	1	1	1	1	2	1	1	1	1	1	1	1	1	1	1	1	4	1	1	1	1	2	1	1	2	1
76	2020/10/10 11:31:37	234秒	微信	N/A	112.96.69.143(广东-广州)	1	22	网球	1级别	1	2	1	1	1	2	2	2	2	2	2	1	2	2	2	1	1	2	2	2	2	2	2	1	3	2	2	2	1	1	4	1	1	2	1	1	2	2	1	2
77	2020/10/10 11:33:24	280秒	微信	N/A	183.236.187.210(广东-湛江)	1	22	网球	1级别	2	3	1	1	1	1	1	1	1	1	2	1	1	1	1	1	1	1	1	1	1	1	1	1	1	1	1	1	1	1	1	1	1	1	1	1	1	1	1	1
78	2020/10/10 11:35:59	149秒	微信	N/A	183.236.187.194(广东-湛江)	1	23	网球	国家三级	1	2	1	1	1	1	1	1	1	1	1	1	1	1	1	1	1	1	1	1	1	1	1	1	1	1	1	1	1	1	4	1	1	1	1	1	1	1	1	1
79	2020/10/10 11:46:05	123秒	微信	N/A	112.96.71.241(广东-广州)	1	22	网球	1级别	1	1	1	1	1	1	1	1	1	1	1	1	1	1	1	1	1	1	1	1	1	1	1	1	1	1	1	1	1	1	1	1	1	1	1	1	1	1	1	1
80	2020/10/10 11:48:04	120秒	微信	N/A	117.136.79.22(广东-广州)	1	22	网球	1级别	2	2	2	2	2	1	2	1	1	1	1	1	1	1	1	1	1	1	1	1	1	1	1	1	1	1	1	1	1	1	1	1	1	1	1	1	1	1	1	1
81	2020/10/10 11:49:38	96秒	微信	N/A	223.104.64.73(广东-湛江)	2	21	网球	1级别	1	1	1	1	1	1	1	1	1	1	1	1	1	1	1	1	1	1	1	1	1	1	1	1	1	1	1	1	1	1	1	1	1	1	1	1	1	1	1	1
82	2020/10/10 11:49:55	193秒	微信	N/A	121.8.35.156(广东-广州)	1	22	网球	1级别	1	2	1	1	1	2	2	2	1	1	1	1	1	1	2	1	1	1	2	1	1	1	2	1	2	1	2	2	2	2	1	1	1	1	2	3	2	1	1	1
83	2020/10/10 11:50:55	396秒	微信	N/A	218.15.19.142(广东-茂名)	1	23	网球	1级别	2	2	1	1	1	1	1	1	1	1	1	1	1	1	1	1	1	1	1	1	1	1	2	1	1	1	1	1	1	1	1	1	1	1	1	1	1	1	1	1
84	2020/10/10 12:13:11	191秒	微信	N/A	117.136.33.126(广东-湛江)	1	22	网球	国际健将	1	1	1	1	1	1	1	1	1	1	1	1	1	1	1	1	1	1	1	1	1	1	1	1	1	1	1	1	1	1	1	1	1	1	1	1	1	1	1	1
85	2020/10/10 12:15:20	604秒	微信	N/A	117.136.34.73(广东-广州)	1	22	网球	1级别	1	1	1	1	1	1	1	1	1	1	2	1	1	1	1	1	1	1	2	1	1	1	1	1	1	1	1	1	1	1	4	1	1	1	1	2	1	1	1	1
86	2020/10/10 12:17:09	235秒	微信	N/A	117.136.79.197(广东-茂名)	1	22	网球	1级别	1	1	1	1	1	1	1	1	1	1	1	1	1	1	1	1	1	1	1	1	1	1	1	1	1	1	1	1	1	1	1	1	1	1	1	1	1	1	1	1
87	2020/10/10 12:19:44	164秒	微信	N/A	183.236.187.209(广东-湛江)	1	21	网球	1级别	1	1	1	1	1	1	1	1	1	1	2	1	1	1	1	1	1	1	1	1	1	2	1	1	1	1	1	1	1	1	4	1	1	1	1	1	1	1	1	1
88	2020/10/10 14:20:05	458秒	微信	N/A	121.33.210.130(广东-广州)	1	25	网球	国家二级	1	1	1	1	2	2	1	1	1	1	1	1	1	1	1	1	1	1	1	1	1	1	1	1	1	1	1	1	1	1	1	1	1	1	1	1	1	1	1	1
89	2020/10/10 17:26:06	428秒	微信	N/A	120.230.136.28(广东-江门)	2	24	网球	1级别	1	1	1	1	1	2	1	2	1	1	2	1	2	1	1	1	1	1	2	1	1	1	1	1	1	1	1	1	1	1	1	1	1	1	1	2	1	1	1	1
90	2020/10/10 20:47:15	132秒	微信	N/A	112.97.54.206(广东-深圳)	2	21	网球	国家一级	1	2	2	1	2	1	2	2	1	1	2	1	1	1	1	1	1	1	1	1	1	1	1	1	1	1	1	1	1	1	1	1	1	1	1	1	2	2	1	2
91	2020/10/10 20:50:50	224秒	微信	N/A	113.87.129.235(广东-深圳)	1	23	足球	1级别	2	1	1	1	1	1	1	1	1	1	1	1	1	1	1	1	1	1	1	1	1	1	1	2	1	2	1	2	2	2	1	1	1	1	1	1	2	1	1	1
92	2020/10/10 20:53:34	251秒	微信	N/A	117.136.33.149(广东-湛江)	1	21	篮球	1级别	1	1	1	1	1	1	1	1	1	1	2	1	1	1	1	1	1	1	1	1	1	1	1	1	1	1	1	1	1	1	1	1	1	1	1	1	1	1	1	1
93	2020/10/10 20:55:12	202秒	微信	N/A	117.136.40.207(广东-深圳)	1	22	田径	1级别	1	1	1	1	1	1	1	1	1	1	1	1	1	1	1	1	1	1	1	1	1	1	1	1	1	1	1	1	1	1	1	1	1	1	1	1	1	1	1	1
94	2020/10/10 20:55:36	676秒	微信	N/A	115.45.20.228(广东-深圳)	2	20	游泳	国家一级	2	2	1	1	1	1	1	2	1	1	1	1	1	1	1	1	1	1	1	1	1	1	1	1	1	2	1	2	1	1	1	2	2	1	1	2	2	2	1	2
95	2020/10/10 20:58:06	339秒	微信	N/A	101.54.158.196(北京-北京)	2	25	排球	国家健将	1	1	1	1	1	1	1	1	1	1	1	1	1	1	1	1	1	1	1	1	1	1	1	1	1	1	1	1	1	1	1	1	1	1	1	1	1	1	1	1
96	2020/10/10 21:01:32	563秒	微信	N/A	113.102.130.140(广东-深圳)	1	24	足球	1级别	2	2	1	1	1	1	1	1	2	1	1	1	1	1	1	1	1	1	1	2	1	1	1	1	3	2	2	1	2	2	4	1	2	2	3	2	2	2	3	2
97	2020/10/10 21:18:56	635秒	微信	N/A	112.97.217.249(广东-东莞)	1	24	游泳	国家二级	1	1	1	1	1	1	1	1	1	1	1	1	1	1	1	1	1	1	1	1	1	1	1	1	1	1	1	1	1	1	1	1	1	1	1	1	1	1	1	1
98	2020/10/10 21:38:49	230秒	微信	N/A	218.17.207.23(广东-深圳)	1	22	跳绳	1级别	1	2	1	1	1	1	1	1	1	1	1	1	1	1	1	1	1	1	1	1	1	1	1	1	1	1	1	1	1	1	1	1	1	1	1	1	1	1	1	1
99	2020/10/10 22:00:09	112秒	微信	N/A	223.104.63.192(广东-深圳)	1	25	跳绳	国家三级	1	1	1	1	1	1	1	1	1	1	1	1	1	1	1	1	1	1	1	1	1	1	1	1	1	1	1	1	1	1	1	1	1	1	1	1	1	1	1	1
100	2020/10/10 22:08:27	339秒	微信	N/A	223.104.63.31(广东-深圳)	1	20	篮球	1级别	1	1	1	1	1	2	2	1	1	1	1	1	1	1	1	1	1	1	1	1	1	2	1	1	1	2	1	1	1	1	1	4	1	1	1	2	2	2	1	2
101	2020/10/11 12:06:21	93秒	微信	N/A	117.136.79.174(广东-深圳)	1	19	篮球	1级别	1	2	1	1	1	2	1	1	2	1	2	1	2	2	1	2	1	1	2	1	2	1	1	1	1	1	1	1	1	1	1	1	1	1	1	1	1	1	1	1
102	2020/10/11 14:39:41	220秒	微信	N/A	14.28.40.175(广东-肇庆)	1	25	高尔夫	国家一级	1	1	1	1	3	1	1	1	1	1	1	1	1	1	1	1	1	1	1	1	1	1	1	1	1	1	1	1	1	1	1	1	1	1	1	1	1	1	1	1
103	2020/10/12 6:37:33	367秒	微信	N/A	113.108.127.8(广东-东莞)	1	24	网球	1级别	2	2	1	1	4	2	1	1	2	1	1	1	2	1	1	1	1	1	1	1	1	1	1	1	1	1	1	1	1	1	1	1	1	2	1	2	2	2	1	2
104	2020/10/12 7:22:08	103秒	微信	N/A	117.136.33.114(广东-湛江)	1	22	网球	1级别	1	1	1	1	1	1	1	1	1	1	1	1	1	1	1	1	1	1	1	2	1	1	1	2	1	2	2	2	2	1	2	2	1	1	1	1	1	1	1	1
105	2020/10/12 10:21:38	104秒	微信	N/A	112.96.179.125(广东-广州)	1	21	网球	1级别	1	1	1	1	1	2	1	1	1	1	1	1	1	1	1	1	1	1	1	1	1	1	1	1	1	1	1	1	1	1	1	1	1	1	1	1	1	1	1	1
106	2020/10/12 10:21:40	98秒	微信	N/A	112.97.55.53(广东-深圳)	1	20	网球	1级别	1	1	1	1	1	1	1	1	1	1	1	1	1	1	1	1	1	1	1	1	1	1	1	1	1	1	1	1	1	1	1	1	1	1	1	1	1	1	1	1
107	2020/10/12 10:21:54	123秒	微信	N/A	117.136.79.0(广东-广州)	1	20	(空)	1级别	1	1	1	1	1	1	2	1	1	1	1	1	1	1	1	1	1	1	1	1	1	1	1	1	1	1	1	1	1	1	1	1	1	2	1	1	1	1	1	1
108	2020/10/12 10:22:32	160秒	微信	N/A	122.97.179.117(江苏-南京)	1	19	网球	1级别	1	1	1	1	1	1	1	1	1	1	1	1	1	1	1	1	1	1	1	1	1	1	1	1	1	1	1	1	1	1	1	2	1	1	1	2	1	1	1	1
109	2020/10/12 10:22:32	158秒	微信	N/A	223.104.66.87(广东-东莞)	1	19	网球	1级别	1	1	1	1	1	1	1	1	1	1	1	1	1	1	1	1	1	1	1	1	1	1	1	1	1	1	1	1	1	1	1	1	1	1	1	1	3	1	1	1
110	2020/10/12 10:22:46	179秒	微信	N/A	117.136.79.6(广东-广州)	1	19	网球	1级别	1	1	1	1	1	1	1	1	1	1	1	1	1	1	1	1	1	1	1	1	1	3	1	1	1	1	1	1	1	1	1	1	1	1	1	1	1	1	1	1
111	2020/10/12 10:22:51	181秒	微信	N/A	223.104.66.133(广东-未知)	1	19	网球	1级别	1	1	1	1	1	1	1	1	1	1	1	1	1	1	1	1	1	1	2	1	1	1	1	1	1	1	1	1	1	1	1	1	1	1	1	1	2	1	3	2
112	2020/10/12 10:22:57	178秒	微信	N/A	112.96.164.153(广东-广州)	1	19	网球	1级别	1	1	1	1	1	1	1	1	1	1	1	1	1	1	1	1	1	1	1	1	1	1	1	1	1	1	1	1	1	1	1	1	1	1	1	1	1	1	1	1
113	2020/10/12 10:23:11	156秒	微信	N/A	103.27.26.187(广东-东莞)	1	19	网球	1级别	2	3	1	1	1	2	1	1	1	1	1	1	1	1	1	1	1	1	1	1	1	1	1	1	1	1	1	1	1	1	1	1	1	1	1	1	2	1	1	1
114	2020/10/12 10:23:22	192秒	微信	N/A	223.104.63.66(广东-未知)	1	19	网球	1级别	1	1	1	1	1	1	1	1	1	1	1	1	1	1	1	1	1	1	1	1	1	1	2	1	2	1	1	2	1	1	1	1	1	1	1	1	1	1	1	1
115	2020/10/12 10:23:41	225秒	微信	N/A	183.40.238.107(广东-广州)	1	20	w q q	1级别	1	1	1	1	1	1	1	1	1	1	1	1	1	1	1	1	1	1	1	1	1	1	1	1	1	1	1	1	1	1	4	1	1	1	1	1	1	1	1	1
116	2020/10/12 10:23:48	234秒	微信	N/A	112.96.67.126(广东-佛山)	1	20	网球	1级别	1	1	1	1	1	1	1	1	1	1	1	1	1	1	1	1	1	1	1	1	1	1	1	1	1	1	1	1	1	1	1	1	1	1	1	1	1	1	1	1
117	2020/10/12 10:23:59	247秒	微信	N/A	14.25.163.254(广东-广州)	2	20	网球	1级别	1	2	1	1	1	2	1	1	1	1	1	1	1	1	1	1	1	1	1	1	1	1	2	1	2	1	1	1	2	2	1	1	3	2	1	1	2	1	1	1
118	2020/10/12 10:24:11	258秒	微信	N/A	183.38.193.209(广东-深圳)	1	20	网球	1级别	1	1	1	1	2	1	2	2	2	2	2	1	2	2	2	2	2	2	2	2	2	2	2	2	2	2	2	2	2	1	2	2	2	2	2	2	3	2	1	1
119	2020/10/12 10:24:11	256秒	微信	N/A	203.168.25.139(广东-广州)	2	20	网球	1级别	1	1	1	1	1	1	1	1	1	1	1	1	1	1	1	1	1	1	1	1	1	1	1	1	3	2	1	1	1	2	1	1	1	1	1	1	2	2	2	1
120	2020/10/12 10:24:21	269秒	微信	N/A	117.136.12.76(广东-广州)	1	20	网球	1级别	2	1	1	2	1	1	1	1	1	1	1	1	1	1	1	1	1	1	1	1	1	1	1	1	1	2	1	1	1	1	1	1	1	1	2	2	2	1	1	1
121	2020/10/12 10:24:31	232秒	微信	N/A	223.104.66.65(广东-东莞)	1	19	网球	国家二级	1	1	1	1	1	1	1	1	1	1	1	1	1	1	1	1	1	1	1	1	1	1	1	1	1	1	1	1	1	1	1	1	1	1	1	1	1	1	1	1
122	2020/10/12 10:24:38	284秒	微信	N/A	14.24.38.137(广东-深圳)	1	18	网球	国家二级	2	1	1	1	1	1	1	1	1	1	1	1	1	1	1	1	1	1	1	1	1	1	1	1	1	1	1	1	1	1	1	1	1	1	1	1	1	1	1	1
123	2020/10/12 10:24:43	298秒	微信	N/A	117.136.41.84(广东-广州)	1	19	网球	1级别	1	1	1	1	1	1	2	1	1	1	1	1	1	1	1	1	1	1	1	1	1	1	1	1	3	3	1	1	2	1	1	1	1	1	1	1	1	1	1	1
124	2020/10/12 10:24:51	298秒	微信	N/A	223.104.66.95(广东-东莞)	2	20	网球	1级别	2	3	1	1	1	2	2	1	2	1	2	1	1	1	1	1	1	1	2	2	2	1	1	1	3	1	1	2	1	1	3	1	1	1	1	1	1	1	1	1
125	2020/10/12 10:25:12	314秒	微信	N/A	117.136.12.179(广东-深圳)	1	21	网球	1级别	1	1	1	1	1	1	1	1	1	1	1	1	1	1	1	1	1	1	1	1	1	1	1	1	2	1	1	2	1	1	1	1	1	2	1	2	1	2	1	1
126	2020/10/12 10:25:34	345秒	微信	N/A	117.136.79.7(广东-广州)	2	19	网球	1级别	1	1	1	1	1	2	2	2	2	2	2	1	2	1	1	1	1	1	2	2	1	1	1	1	3	1	1	1	1	1	1	1	1	1	1	2	2	2	1	2
127	2020/10/12 10:25:35	343秒	微信	N/A	112.96.166.200(广东-广州)	1	19	网球	1级别	1	2	1	1	2	1	1	1	1	1	1	1	1	1	1	1	1	1	2	1	1	1	1	1	1	1	1	1	1	1	1	1	1	1	1	1	2	1	2	1
128	2020/10/12 10:26:37	404秒	微信	N/A	223.104.66.73(广东-东莞)	1	20	网球	1级别	1	1	1	1	1	1	1	1	1	1	1	1	1	1	1	1	1	1	1	1	1	1	1	1	1	1	1	1	1	1	1	1	1	1	1	1	1	1	1	1
129	2020/10/12 10:26:56	229秒	微信	N/A	14.28.146.63(广东-深圳)	1	19	网球	1级别	1	1	1	1	1	1	1	1	1	1	2	1	1	1	1	1	1	1	1	1	1	1	1	1	1	1	1	1	1	1	1	1	1	1	1	1	1	1	2	1
130	2020/10/12 10:58:27	494秒	微信	N/A	112.96.195.99(广东-佛山)	1	22	网球	1级别	1	1	1	1	1	1	1	1	1	1	1	1	1	1	1	1	1	1	1	1	1	1	1	3	1	1	1	1	1	1	1	1	1	1	1	1	1	1	1	1
131	2020/10/12 13:16:00	563秒	微信	N/A	203.168.28.231(广东-广州)	1	21	网球	1级别	1	1	1	1	1	1	1	1	1	1	1	1	1	1	1	1	1	1	1	1	1	1	1	1	1	1	1	1	1	1	4	1	1	1	1	1	1	1	1	1
132	2020/10/13 15:48:55	140秒	微信	N/A	120.230.136.66(广东-江门)	1	20	羽毛球	1级别	1	1	1	1	3	1	1	1	1	1	2	1	2	1	1	1	1	1	1	1	1	1	1	1	2	1	2	2	2	1	1	1	1	1	1	2	2	2	1	1
133	2020/10/13 15:49:00	166秒	微信	N/A	14.25.166.176(广东-广州)	1	22	(空)	1级别	1	1	1	1	1	1	1	1	1	1	1	1	1	1	1	1	1	1	1	1	1	1	1	1	1	1	1	1	1	1	1	1	1	1	1	1	1	1	1	1
134	2020/10/13 15:49:42	247秒	微信	N/A	112.96.101.56(广东-广州)	1	22	羽毛球	1级别	2	3	1	2	3	2	1	1	1	1	2	1	2	1	2	1	1	1	1	1	1	1	1	1	1	1	1	1	1	1	1	1	1	1	1	2	2	2	1	1
135	2020/10/13 15:51:09	329秒	微信	N/A	117.136.12.214(广东-深圳)	1	20	羽毛球	1级别	1	1	1	1	1	1	1	1	1	1	1	1	1	1	1	1	1	1	1	1	1	1	1	1	3	1	1	1	1	1	1	1	1	1	1	1	1	1	1	1
136	2020/10/13 15:51:37	366秒	微信	N/A	120.230.136.82(广东-江门)	2	21	田径	国家二级	1	1	1	1	1	1	1	1	1	1	1	1	1	1	1	1	1	1	1	1	1	4	1	1	2	2	2	1	1	1	1	1	1	1	1	2	2	1	1	2
137	2020/10/13 15:52:09	368秒	微信	N/A	120.230.136.72(广东-江门)	1	20	羽毛球	1级别	1	2	1	2	1	1	2	2	1	2	3	1	1	1	1	1	2	2	2	1	1	1	1	1	1	1	2	4	2	1	1	1	1	1	1	1	4	2	1	3
138	2020/10/13 15:53:04	311秒	微信	N/A	117.136.12.148(广东-深圳)	2	21	羽毛球	1级别	1	1	1	1	2	1	1	1	1	1	1	1	1	1	1	1	1	1	1	1	1	1	1	1	1	2	1	1	1	1	1	1	1	1	1	2	2	2	1	2
139	2020/10/13 15:53:32	281秒	微信	N/A	14.25.139.90(广东-广州)	1	20	羽毛球	1级别	1	1	1	1	1	2	2	1	1	1	1	1	1	1	1	1	1	1	1	2	1	1	1	1	1	1	1	2	1	1	4	1	1	1	1	1	1	1	1	1
140	2020/10/13 15:54:20	407秒	微信	N/A	112.97.212.55(广东-东莞)	1	20	羽毛球	1级别	1	2	1	2	1	2	1	1	1	1	1	1	1	1	1	1	1	1	1	1	1	1	2	1	2	3	2	2	2	2	3	1	2	2	2	2	2	2	2	2
141	2020/10/13 15:55:33	370秒	微信	N/A	14.24.206.105(广东-广州)	1	21	羽毛球	1级别	1	1	1	1	1	1	1	1	1	1	1	1	2	1	1	1	1	1	1	1	1	1	1	1	1	1	1	1	1	1	4	1	1	1	1	1	1	1	1	1
142	2020/10/13 16:02:40	422秒	微信	N/A	120.230.136.50(广东-江门)	2	19	羽毛球	1级别	1	1	1	1	1	1	1	1	1	1	2	1	1	1	1	1	1	1	2	1	1	1	1	1	1	1	1	1	1	1	4	1	1	2	1	3	2	2	1	2
143	2020/10/13 16:11:54	208秒	微信	N/A	117.136.41.35(广东-广州)	1	21	羽毛球	1级别	1	1	1	1	1	2	1	1	1	1	1	1	1	1	1	1	1	1	1	1	1	1	1	1	1	1	1	1	1	1	1	1	1	1	1	1	2	2	2	2
144	2020/10/13 16:18:25	336秒	微信	N/A	112.96.194.160(广东-佛山)	1	22	田径 羽毛球	1级别	1	1	1	1	1	1	1	1	1	1	1	1	1	1	1	1	1	1	1	1	1	1	1	1	2	1	1	1	1	1	1	1	1	1	1	1	1	1	1	1
145	2020/10/13 16:24:31	212秒	微信	N/A	120.230.136.84(广东-江门)	1	22	1	1级别	1	1	1	1	1	1	1	1	1	1	1	1	1	1	1	1	1	1	1	1	1	1	1	1	2	1	1	2	1	1	1	1	1	1	1	1	1	1	1	1
146	2020/10/13 16:28:23	106秒	微信	N/A	120.230.136.72(广东-江门)	1	20	羽毛球	1级别	1	1	1	1	1	1	1	1	1	1	1	1	1	1	1	1	1	1	1	1	1	1	1	1	1	1	1	1	1	1	1	1	1	1	1	1	1	1	1	1
147	2020/10/13 16:30:07	302秒	微信	N/A	112.96.132.219(广东-广州)	1	22	羽毛球	1级别	1	1	1	1	1	2	1	1	1	1	2	1	1	1	1	1	1	1	1	1	1	2	1	1	2	3	1	2	1	1	4	1	2	1	1	2	2	2	1	1
148	2020/10/13 16:34:42	232秒	微信	N/A	117.136.41.79(广东-广州)	1	21	游泳，羽毛球	1级别	1	2	2	2	1	1	2	2	1	1	1	1	1	1	1	2	1	1	1	1	1	1	1	1	1	1	1	1	1	1	1	1	1	1	1	1	1	1	1	1
149	2020/10/13 17:07:17	144秒	微信	N/A	117.136.32.193(广东-东莞)	1	22	羽毛球	1级别	1	1	1	1	1	1	1	1	1	1	1	1	1	1	1	1	1	1	1	1	1	1	1	1	1	1	1	1	1	1	1	1	1	1	1	1	1	1	1	1
150	2020/10/13 17:10:01	116秒	微信	N/A	112.96.119.237(广东-广州)	1	22	羽毛球	国家三级	1	1	2	1	2	2	1	1	1	1	1	1	1	1	1	1	1	1	1	1	1	1	1	1	1	1	1	1	1	1	1	1	1	1	1	1	1	1	1	1
151	2020/10/13 17:10:17	152秒	微信	N/A	223.104.64.221(广东-未知)	1	22	羽毛球	1级别	1	1	1	1	1	2	1	1	2	1	1	1	1	1	1	1	1	1	1	1	1	1	1	1	1	1	1	1	1	1	1	1	1	1	1	1	2	2	1	1
152	2020/10/13 17:15:59	327秒	微信	N/A	117.136.32.2(广东-深圳)	2	23	羽毛球	1级别	1	1	1	1	1	1	1	1	2	1	1	1	1	1	1	1	1	1	1	1	1	1	1	1	2	2	1	1	1	1	1	1	1	1	1	1	1	1	1	1
153	2020/10/13 17:31:48	163秒	微信	N/A	113.96.14.24(广东-广州)	1	23	羽毛球	1级别	1	1	1	1	1	1	1	1	1	1	1	1	1	1	1	1	1	1	2	1	1	1	1	1	1	2	1	1	1	1	1	1	2	1	1	1	1	1	2	2
154	2020/10/13 17:32:51	153秒	微信	N/A	210.21.38.25(广东-广州)	2	22	羽毛球	1级别	1	1	1	2	2	4	3	2	2	2	2	3	1	1	3	1	1	2	3	1	1	3	1	3	2	2	1	4	1	1	3	3	2	4	4	2	1	3	4	4
155	2020/10/13 17:39:08	98秒	微信	N/A	223.104.63.166(广东-未知)	1	22	羽毛球	1级别	1	1	1	1	1	1	1	1	1	1	1	1	1	1	1	1	1	1	1	1	1	1	1	1	1	1	1	1	1	1	1	1	1	1	1	1	1	1	1	1
156	2020/10/13 17:40:55	262秒	微信	N/A	117.136.32.100(广东-广州)	1	22	羽毛球	1级别	1	1	1	1	1	1	1	1	1	1	1	1	1	1	1	1	1	1	1	1	1	1	1	1	1	1	1	1	1	1	4	1	2	2	1	1	2	1	1	1
157	2020/10/13 17:46:35	124秒	微信	N/A	113.108.127.8(广东-东莞)	1	22	羽毛球	国家二级	2	3	1	2	1	2	1	1	1	1	1	1	1	1	1	1	1	1	1	1	1	1	1	1	1	1	1	1	1	1	1	1	1	1	1	1	1	1	1	1
158	2020/10/13 17:57:40	238秒	微信	N/A	223.104.1.250(广东-广州)	1	20	羽毛球	1级别	1	1	1	1	1	1	1	1	1	1	1	1	1	1	1	1	1	1	1	1	1	1	1	1	1	1	1	1	1	1	1	1	1	1	1	1	1	1	1	1
159	2020/10/13 17:59:54	90秒	微信	N/A	58.248.209.6(广东-广州)	1	18	羽毛球	国家一级	1	1	1	1	1	1	1	1	1	2	1	1	1	1	1	2	3	3	4	3	3	3	1	2	1	1	1	1	1	1	2	1	1	4	2	1	3	3	2	2
160	2020/10/13 18:04:28	178秒	微信	N/A	120.230.136.80(广东-江门)	1	21	(空)	1级别	1	1	1	1	1	1	2	1	2	1	1	1	1	1	1	1	1	1	2	1	1	1	1	1	1	1	1	1	1	2	2	1	1	1	1	1	1	1	1	2
161	2020/10/13 18:08:55	1050秒	微信	N/A	117.136.32.12(广东-茂名)	2	22	羽毛球	1级别	1	1	1	1	1	1	1	1	1	1	1	1	1	1	1	1	1	1	1	1	1	1	1	1	1	2	2	3	3	2	4	4	2	1	1	2	2	2	3	2
162	2020/10/13 18:40:59	1307秒	微信	N/A	112.96.134.80(广东-广州)	1	20	羽毛球	1级别	1	1	1	1	1	1	1	1	1	1	1	1	1	1	1	1	1	1	1	1	1	1	1	1	1	1	1	1	1	1	1	1	1	1	1	1	1	1	1	1
163	2020/10/13 19:13:36	101秒	微信	N/A	223.104.66.130(广东-未知)	1	21	羽毛球	1级别	1	1	1	1	1	1	1	1	2	1	1	1	1	1	1	1	1	1	1	1	1	1	1	1	1	1	1	1	1	1	1	1	1	1	1	1	2	1	1	1
164	2020/10/13 19:32:33	138秒	微信	N/A	223.104.66.141(广东-未知)	1	18	羽毛球	国家三级	1	1	1	1	1	1	1	1	1	1	1	1	1	1	1	1	1	1	1	1	1	1	1	1	1	1	1	1	1	1	1	1	1	1	1	1	1	1	1	1
165	2020/10/14 10:08:32	106秒	微信	N/A	223.104.66.95(广东-东莞)	2	18	网球	1级别	1	1	1	1	1	1	1	1	1	1	1	1	1	1	1	1	1	1	1	1	1	1	1	1	1	1	1	1	1	1	1	1	1	1	1	1	1	1	1	1
166	2020/10/14 10:09:32	204秒	微信	N/A	117.136.12.152(广东-深圳)	1	18	田径	国家二级	1	1	1	1	1	1	1	1	1	1	1	1	3	1	1	1	1	1	1	1	1	2	1	1	2	1	3	2	2	1	4	1	1	1	1	1	3	2	1	2
167	2020/10/14 10:10:23	190秒	微信	N/A	112.96.115.105(广东-广州)	2	18	网球	1级别	1	1	1	1	1	1	2	2	1	1	1	1	1	1	1	1	1	1	1	1	1	1	2	1	1	1	1	1	1	1	1	1	2	1	2	1	2	1	1	1
168	2020/10/14 10:10:57	230秒	微信	N/A	14.25.26.144(广东-广州)	2	18	旱冰球	国家二级	1	1	1	1	1	1	2	2	2	1	2	2	1	1	1	2	1	1	1	2	1	1	1	1	1	1	1	1	1	1	1	1	1	2	1	2	2	2	1	1
169	2020/10/14 10:11:01	208秒	微信	N/A	112.96.198.201(广东-广州)	1	18	网球	1级别	1	1	1	1	1	1	1	1	1	1	1	1	1	1	1	1	1	1	1	1	1	1	2	1	2	1	1	1	1	2	1	1	1	1	1	1	1	1	1	1
170	2020/10/14 10:14:21	292秒	微信	N/A	112.96.195.199(广东-佛山)	2	18	跳水	国家二级	1	2	1	1	1	2	2	2	1	1	2	2	2	1	3	2	2	2	3	2	2	1	2	2	2	2	2	2	2	2	1	1	2	3	2	2	2	2	3	2
171	2020/10/14 10:14:44	133秒	微信	N/A	112.96.71.195(广东-广州)	1	18	乒乓球	1级别	1	1	1	1	1	1	1	1	1	1	1	1	1	1	1	1	1	1	1	1	1	1	1	1	1	1	1	1	1	1	4	1	2	1	3	1	1	1	1	1
172	2020/10/14 10:14:48	418秒	微信	N/A	112.96.39.220(广东-广州)	1	19	摔跤	国家二级	2	3	1	2	3	2	1	1	1	1	1	1	2	2	1	1	1	1	1	1	1	1	1	1	1	1	1	1	1	1	4	1	1	1	1	2	2	2	1	1
173	2020/10/14 10:18:19	538秒	微信	N/A	122.97.179.107(江苏-南京)	1	20	运动训练	1级别	1	1	1	2	1	2	1	1	2	2	2	1	1	1	1	1	2	2	2	1	1	2	1	1	1	1	1	1	1	1	1	1	2	1	1	1	1	2	1	1
174	2020/10/14 10:23:37	177秒	微信	N/A	112.96.102.166(广东-广州)	2	(空)	(空)	国家二级	1	1	1	1	1	1	1	1	1	1	1	1	1	1	1	1	1	1	1	1	1	1	2	4	2	2	2	1	2	2	1	1	3	2	2	2	2	2	2	2
175	2020/10/14 10:31:53	260秒	微信	N/A	14.25.25.225(广东-广州)	1	20	网球	1级别	2	2	1	2	2	3	1	1	2	1	3	1	1	1	1	1	1	1	3	2	2	1	1	1	1	1	1	1	1	2	4	1	1	1	2	2	3	2	1	1
176	2020/10/14 10:33:11	555秒	微信	N/A	112.96.179.87(广东-广州)	2	17	网球	1级别	1	1	1	1	2	2	2	2	1	3	2	1	1	1	1	2	1	2	2	1	1	2	2	1	1	1	1	1	1	1	1	2	1	1	1	1	1	1	1	1
177	2020/10/14 10:33:49	383秒	微信	N/A	117.136.32.85(广东-广州)	2	16	网球	1级别	1	1	1	1	1	1	1	1	1	1	2	1	1	1	1	1	1	1	1	1	1	1	1	1	3	1	1	2	1	1	1	1	1	1	1	2	1	1	1	1
178	2020/10/14 10:35:16	510秒	微信	N/A	112.96.179.8(广东-广州)	1	19	网球	1级别	1	1	1	2	3	3	2	1	2	1	3	1	3	1	1	3	1	1	2	1	1	1	1	1	2	1	1	2	1	1	1	2	1	2	2	2	3	2	1	2
179	2020/10/14 10:35:22	631秒	微信	N/A	112.96.194.206(广东-佛山)	1	19	网球	1级别	2	2	1	1	1	1	2	1	1	1	1	3	2	2	1	1	1	1	1	2	1	1	2	3	2	2	4	4	2	1	4	2	2	1	2	2	3	2	2	1
180	2020/10/14 10:35:37	518秒	微信	N/A	223.104.64.213(广东-未知)	2	18	网球	1级别	1	1	1	1	1	1	1	1	1	1	1	1	1	1	1	1	1	1	2	1	1	1	1	1	1	1	1	2	1	1	1	1	1	1	1	1	1	1	1	3
181	2020/10/14 10:35:47	248秒	微信	N/A	223.104.66.131(广东-未知)	1	18	网球	1级别	1	2	1	2	2	3	2	2	2	1	2	1	2	1	1	1	2	1	1	2	1	2	1	1	1	2	2	1	1	2	4	1	2	2	1	1	1	1	1	1
182	2020/10/14 10:36:03	470秒	微信	N/A	112.96.115.82(广东-广州)	1	18	网球	1级别	1	1	1	1	1	1	1	1	1	1	1	1	1	1	1	1	1	1	1	1	1	1	1	1	1	1	1	1	1	1	1	1	1	1	1	1	2	2	2	1
183	2020/10/14 10:36:42	173秒	微信	N/A	117.136.32.101(广东-广州)	1	18	网球	1级别	1	1	1	1	1	1	1	1	1	1	1	1	1	1	1	1	1	1	1	1	1	2	1	1	1	1	1	1	1	1	1	1	1	1	1	1	1	1	1	1
184	2020/10/14 10:36:46	206秒	微信	N/A	223.104.64.236(广东-广州)	1	20	网球	1级别	1	1	1	1	1	1	1	1	1	1	1	1	1	1	1	1	1	1	1	1	1	1	1	1	1	1	1	1	1	1	1	1	1	1	1	1	1	1	1	1
185	2020/10/14 10:39:43	518秒	微信	N/A	14.28.154.132(广东-深圳)	2	18	柔道	1级别	2	2	1	1	2	2	2	2	2	1	2	1	1	1	2	1	1	1	2	2	1	2	1	1	2	2	2	2	2	4	3	2	2	2	3	2	3	2	2	2
186	2020/10/14 10:42:25	295秒	微信	N/A	117.136.32.60(广东-广州)	1	19	网球	1级别	1	2	1	1	1	1	1	2	2	1	1	1	1	1	2	1	1	1	1	1	1	1	1	1	1	1	2	2	2	2	1	1	1	2	1	1	1	1	1	1
187	2020/10/14 10:44:48	397秒	微信	N/A	223.104.66.130(广东-未知)	1	19	网球	1级别	2	2	1	2	2	3	2	2	2	2	2	2	2	2	2	2	1	1	2	2	1	2	2	2	2	2	2	2	2	2	1	1	1	1	1	2	2	2	2	2
188	2020/10/14 10:52:07	519秒	微信	N/A	112.96.194.125(广东-佛山)	2	18	网球	国家二级	2	1	1	1	1	2	1	1	2	1	2	1	1	1	1	1	1	1	1	1	1	1	1	1	2	2	1	1	2	2	1	1	1	1	1	1	1	1	1	1
189	2020/10/14 10:54:09	1926秒	微信	N/A	112.96.67.131(广东-佛山)	2	18	冰球	国家一级	1	1	1	1	1	3	1	1	2	1	2	1	1	1	1	1	1	1	2	1	2	3	1	1	1	2	2	1	1	1	1	1	1	1	1	2	1	1	1	1
190	2020/10/14 10:56:36	124秒	微信	N/A	112.96.39.54(广东-广州)	2	18	网球	1级别	1	1	1	1	1	1	1	1	1	1	1	1	1	1	1	1	1	1	1	1	1	1	1	1	1	1	1	1	1	1	1	1	1	1	1	1	1	1	1	1
191	2020/10/14 12:03:56	364秒	微信	N/A	112.96.37.190(广东-珠海)	1	18	网球	1级别	1	2	1	2	1	2	1	1	1	1	1	1	1	1	1	1	1	1	3	1	1	1	1	1	1	2	1	1	1	1	1	1	1	1	1	1	2	2	2	2
192	2020/10/14 12:39:03	358秒	微信	N/A	61.158.152.170(河南-郑州)	1	23	棒球	国家一级	1	2	1	1	1	1	2	2	1	1	2	1	2	1	2	1	1	1	2	1	2	2	2	1	1	2	1	2	1	1	4	1	2	2	1	1	3	1	1	1
193	2020/10/14 12:46:55	197秒	微信	N/A	112.96.71.175(广东-广州)	1	20	棒球	国家二级	1	3	1	1	1	1	1	1	1	1	3	1	1	1	1	2	1	1	1	1	1	1	1	1	1	1	1	1	1	1	1	1	1	1	1	1	2	1	1	1
194	2020/10/14 12:47:37	306秒	微信	N/A	112.97.51.208(广东-深圳)	2	20	垒球	国家一级	1	2	1	1	3	4	1	3	3	2	4	2	3	2	3	2	1	2	2	1	1	1	2	1	1	2	1	2	1	1	2	1	1	2	2	2	3	1	3	2
195	2020/10/14 16:13:23	136秒	微信	N/A	112.96.194.92(广东-佛山)	1	20	游泳	1级别	1	1	1	2	1	2	1	1	1	1	1	1	1	1	1	1	1	1	2	1	1	1	1	1	1	1	1	1	1	1	1	1	1	1	1	1	1	1	1	1
196	2020/10/14 16:13:39	146秒	微信	N/A	117.136.32.59(广东-广州)	2	20	游泳	1级别	1	1	1	1	1	1	2	1	1	1	1	1	1	1	1	1	1	1	1	1	1	1	1	1	1	1	1	1	1	1	1	1	1	1	1	1	1	1	1	1
197	2020/10/14 16:15:11	235秒	微信	N/A	124.160.219.118(浙江-杭州)	1	20	游泳	国家二级	1	1	1	1	1	1	1	1	1	1	1	1	1	1	1	1	1	1	2	1	1	2	1	1	1	1	1	1	1	1	1	1	1	1	1	2	2	2	1	1
198	2020/10/14 16:15:57	122秒	微信	N/A	112.96.167.88(广东-广州)	1	21	篮球	1级别	2	2	1	2	1	1	1	2	2	1	1	1	1	1	1	1	1	1	2	1	1	2	1	1	1	1	1	1	1	1	1	1	1	1	1	1	2	1	2	1
199	2020/10/14 16:16:41	203秒	微信	N/A	120.230.136.6(广东-江门)	2	18	游泳	国家一级	1	1	1	1	1	1	2	1	1	1	1	1	1	1	1	1	1	1	1	2	1	1	1	1	1	1	1	1	1	1	1	1	1	1	1	1	1	1	1	1
200	2020/10/14 16:16:57	122秒	微信	N/A	117.136.79.38(广东-广州)	2	19	游泳	1级别	1	1	1	1	1	1	1	1	1	1	1	1	1	1	1	1	1	1	1	1	1	1	1	1	1	1	1	1	1	1	1	1	1	1	1	1	1	1	1	1
201	2020/10/14 16:17:03	147秒	微信	N/A	117.136.79.41(广东-广州)	1	19	游泳	1级别	1	1	1	1	1	1	1	1	1	2	2	2	2	1	1	1	1	2	1	1	1	1	1	1	1	1	1	2	1	1	1	1	1	1	1	1	2	1	1	1
202	2020/10/14 16:17:11	133秒	微信	N/A	210.21.38.30(广东-广州)	2	19	1	1级别	1	1	1	1	1	1	1	1	1	1	1	1	1	1	1	1	1	1	3	1	1	1	1	1	1	1	1	1	1	1	2	1	1	1	1	1	1	1	1	1
203	2020/10/14 16:17:49	406秒	微信	N/A	112.96.132.77(广东-广州)	1	19	游泳	国家一级	1	1	1	1	2	1	2	2	1	1	1	1	2	1	1	1	1	1	1	2	1	2	1	1	1	1	1	1	1	1	4	1	1	1	2	1	1	2	2	1
204	2020/10/14 16:18:00	162秒	微信	N/A	117.136.32.90(广东-广州)	1	18	游泳	国家二级	1	2	1	1	3	1	1	1	1	1	1	1	1	1	1	1	1	1	1	1	1	1	1	1	2	1	1	1	1	1	1	1	1	1	1	1	1	1	1	1
205	2020/10/14 16:18:19	188秒	微信	N/A	117.136.40.150(广东-广州)	2	20	游泳	1级别	1	1	1	1	1	1	1	1	1	1	1	1	1	1	1	1	1	1	2	1	1	1	1	1	1	1	1	1	1	1	1	1	1	1	1	1	1	1	1	1
206	2020/10/14 16:18:31	153秒	微信	N/A	117.136.12.222(广东-深圳)	1	20	田径	国家二级	1	1	1	1	1	1	1	1	1	1	1	1	1	1	1	1	1	1	1	1	1	1	1	1	1	1	1	1	1	1	1	1	1	1	1	1	1	1	1	1
207	2020/10/14 16:18:49	224秒	微信	N/A	120.230.136.63(广东-江门)	2	19	篮球	国家二级	1	2	1	1	1	1	2	1	1	1	1	1	1	1	1	1	1	1	1	1	1	1	1	1	2	1	2	1	1	1	1	1	1	1	1	1	1	1	1	1
208	2020/10/14 16:19:02	482秒	微信	N/A	117.136.79.43(广东-广州)	1	20	游泳	1级别	1	1	1	1	1	1	1	1	1	1	1	1	1	1	1	1	1	1	1	1	1	1	1	1	1	1	1	1	1	1	1	1	1	1	1	1	1	1	1	1
209	2020/10/14 16:19:26	119秒	微信	N/A	223.104.64.222(广东-未知)	2	21	游泳	国家二级	1	1	1	1	1	1	1	1	1	1	1	1	1	1	1	1	1	1	1	1	1	1	1	1	1	1	1	1	1	1	1	1	1	1	1	1	1	1	1	1
210	2020/10/14 16:20:13	196秒	微信	N/A	113.115.1.112(广东-广州)	1	20	篮球	国家三级	1	2	1	1	1	1	2	1	2	1	1	1	1	1	1	1	1	1	1	1	1	1	1	1	1	1	1	1	1	1	1	1	1	1	1	1	1	1	1	1
211	2020/10/14 16:20:36	372秒	微信	N/A	120.230.136.30(广东-江门)	1	20	游泳	国家一级	1	1	1	1	1	2	1	1	1	1	1	1	1	1	1	1	1	1	1	1	1	1	1	1	3	1	1	2	1	1	4	1	2	1	1	2	1	1	1	1
212	2020/10/14 16:21:13	296秒	微信	N/A	117.136.32.106(广东-广州)	2	19	乒乓球	1级别	1	1	1	1	1	2	1	1	2	2	2	1	1	1	1	1	1	1	1	1	1	1	1	1	3	1	1	1	1	1	1	1	4	4	1	3	1	2	1	2
213	2020/10/14 16:21:42	313秒	微信	N/A	120.230.136.27(广东-江门)	2	18	游泳	国家一级	1	1	1	1	1	1	1	1	1	1	1	2	1	1	1	1	1	1	2	1	1	1	1	1	1	1	1	1	1	1	1	1	1	1	1	1	2	1	1	1
214	2020/10/14 16:21:55	201秒	微信	N/A	117.136.79.248(广东-广州)	2	18	游泳	国家一级	2	2	1	2	2	1	1	1	1	1	1	1	1	1	1	1	1	1	1	1	2	1	1	1	1	1	1	1	1	1	4	1	1	1	1	1	3	1	2	1
215	2020/10/14 16:22:05	252秒	微信	N/A	14.25.132.241(广东-广州)	2	20	游泳	国际健将	1	2	2	3	2	1	1	1	1	2	1	2	1	1	1	1	1	1	1	1	1	1	1	1	1	2	2	1	1	1	1	1	1	1	1	1	1	1	1	1
216	2020/10/14 16:22:46	213秒	微信	N/A	117.136.31.86(广东-广州)	1	18	游泳	国家一级	2	1	1	1	1	1	1	1	1	1	2	1	1	1	1	1	1	1	2	1	1	1	1	1	3	1	2	2	1	1	4	1	1	1	1	1	2	1	2	1
217	2020/10/14 16:23:14	200秒	微信	N/A	120.230.136.71(广东-江门)	1	18	游泳	国家二级	1	1	1	1	1	1	1	1	1	1	1	1	1	1	1	1	1	1	1	1	1	1	1	1	1	1	1	1	1	1	1	1	1	1	1	1	1	1	1	1
218	2020/10/14 16:23:53	98秒	微信	N/A	112.96.170.130(广东-佛山)	1	19	篮球	1级别	1	1	1	1	1	1	1	1	1	1	1	1	1	1	1	1	1	1	1	1	1	1	1	1	1	1	1	1	1	1	1	1	1	1	1	1	1	1	1	1
219	2020/10/14 16:24:13	173秒	微信	N/A	117.136.12.170(广东-深圳)	1	20	篮球	1级别	1	1	1	1	1	2	1	1	1	1	1	1	1	1	1	1	1	1	2	1	1	1	1	1	1	1	1	1	1	1	1	1	1	1	1	1	1	1	1	1
220	2020/10/14 16:26:14	745秒	微信	N/A	117.136.32.97(广东-广州)	1	20	网球	1级别	1	1	1	1	1	1	1	1	1	1	1	1	1	1	1	1	1	1	1	1	1	2	1	1	2	2	1	2	1	1	1	1	1	1	1	1	2	1	1	1
221	2020/10/14 16:27:04	312秒	微信	N/A	112.96.100.149(广东-广州)	1	19	游泳	1级别	1	3	2	1	2	1	2	2	2	1	2	2	1	2	2	2	1	1	1	2	3	1	1	1	1	2	2	1	1	1	1	2	1	1	1	2	1	2	2	2
222	2020/10/14 16:27:18	238秒	微信	N/A	223.104.63.110(广东-未知)	2	21	羽毛球	1级别	1	1	1	1	1	1	1	1	1	1	1	1	1	1	1	1	1	1	1	1	1	1	2	1	1	1	1	1	1	1	1	1	1	1	1	1	1	1	1	2
223	2020/10/14 16:27:27	575秒	微信	N/A	112.96.38.62(广东-广州)	1	18	游泳	国家一级	2	2	1	1	1	2	2	1	2	1	2	1	2	1	1	2	2	1	1	1	2	2	1	1	1	1	1	1	1	1	1	2	1	1	1	1	2	2	1	1
224	2020/10/14 16:27:40	166秒	微信	N/A	223.104.63.77(广东-未知)	1	21	游泳	1级别	2	3	1	2	1	3	2	1	1	1	2	1	1	1	1	1	1	1	1	1	1	1	1	1	1	2	1	1	1	1	1	1	1	1	1	1	1	1	1	1
225	2020/10/14 16:28:10	159秒	微信	N/A	210.21.38.22(广东-广州)	1	20	游泳	1级别	2	2	1	1	1	1	1	1	1	1	1	1	1	1	1	1	1	1	1	1	1	1	1	1	1	2	1	1	1	1	1	1	1	1	1	1	1	1	1	1
226	2020/10/14 16:28:36	411秒	微信	N/A	117.136.12.206(广东-深圳)	2	18	游泳	国家一级	2	2	1	3	3	2	2	1	2	1	2	1	2	1	3	1	1	1	1	2	1	1	1	1	1	1	1	2	1	1	1	2	2	1	1	1	3	2	1	1
227	2020/10/14 16:28:56	399秒	微信	N/A	223.104.66.97(广东-东莞)	1	24	游泳	国家二级	2	1	1	1	1	2	1	1	2	1	1	2	1	1	1	2	1	1	1	1	1	2	1	2	2	2	1	1	2	1	4	1	2	3	3	2	2	2	2	3
228	2020/10/14 16:29:03	307秒	微信	N/A	14.28.177.179(广东-深圳)	1	18	50米蛙泳	国家二级	1	1	1	1	1	1	1	1	1	1	1	1	1	1	1	1	1	1	1	1	1	1	1	1	1	1	1	1	1	1	1	1	1	1	1	1	1	1	1	1
229	2020/10/14 16:30:22	146秒	微信	N/A	112.96.173.92(广东-广州)	2	19	游泳	国家二级	1	1	1	1	1	1	1	1	1	1	1	1	1	1	1	1	1	1	1	1	1	1	1	1	1	1	1	1	1	1	1	1	1	1	1	1	1	1	1	1
230	2020/10/14 16:34:47	108秒	微信	N/A	117.136.12.229(广东-深圳)	2	20	游泳	1级别	2	1	1	1	1	2	1	1	1	1	1	1	1	1	1	1	1	1	1	1	1	1	1	1	1	1	1	1	1	1	1	1	1	1	1	1	1	1	1	1
231	2020/10/14 16:35:00	119秒	微信	N/A	183.27.63.155(广东-佛山)	1	22	游泳	国家健将	1	3	2	1	3	4	3	3	2	3	1	4	2	3	4	4	3	2	1	1	2	3	4	4	4	4	4	4	4	4	4	4	4	4	4	4	4	4	4	4
232	2020/10/14 16:35:15	336秒	微信	N/A	14.24.40.184(广东-深圳)	2	19	乒乓球	1级别	1	1	1	1	1	2	2	2	2	2	3	1	3	1	1	1	1	2	1	3	1	1	1	1	2	1	1	1	1	1	1	1	2	2	1	2	2	2	1	2
233	2020/10/14 16:37:01	431秒	微信	N/A	112.96.115.1(广东-广州)	1	27	游泳	国家健将	2	4	1	1	4	1	1	1	1	2	2	1	2	1	2	1	2	2	1	1	1	2	2	1	3	1	1	1	1	1	1	1	2	2	2	2	2	2	1	2
234	2020/10/14 16:37:32	398秒	微信	N/A	117.136.12.224(广东-深圳)	2	19	游泳	国家一级	2	2	1	1	3	1	2	1	2	1	1	1	1	1	1	1	1	1	1	1	1	1	1	1	1	2	1	2	1	1	4	1	2	1	1	2	1	1	1	1
235	2020/10/14 16:38:06	435秒	微信	N/A	112.97.214.188(广东-东莞)	1	18	仰游	1级别	1	2	1	1	2	1	1	2	1	1	2	1	1	1	1	1	1	1	1	1	1	2	1	1	1	1	1	1	1	1	4	1	1	1	1	1	1	1	1	3
236	2020/10/14 16:38:08	83秒	微信	N/A	112.96.66.149(广东-佛山)	2	20	篮球	国家二级	1	1	1	1	1	1	1	1	1	1	1	1	1	1	1	1	1	1	1	1	1	1	1	1	1	1	1	1	1	1	1	1	1	1	1	1	1	1	1	1
237	2020/10/14 16:39:45	710秒	微信	N/A	112.96.70.182(广东-广州)	1	18	游泳	国家二级	1	1	1	1	1	1	1	1	1	1	1	1	1	1	1	1	1	1	1	1	1	1	1	1	1	1	1	1	1	1	1	1	1	1	1	1	1	1	1	1
238	2020/10/14 16:39:56	495秒	微信	N/A	112.96.165.102(广东-广州)	2	19	游泳	国家一级	1	1	1	1	2	1	2	1	1	1	1	1	1	1	1	1	1	1	1	1	1	1	1	1	1	1	1	1	1	1	1	1	1	1	1	1	1	1	1	1
239	2020/10/14 16:40:00	346秒	微信	N/A	14.25.35.95(广东-东莞)	1	22	游泳	国家二级	2	1	1	2	1	2	1	1	2	1	1	1	1	1	1	1	1	1	2	1	1	2	1	1	1	1	2	2	1	1	1	1	2	1	1	2	2	2	2	1
240	2020/10/14 16:40:12	290秒	微信	N/A	120.230.136.81(广东-江门)	1	21	游泳	国家二级	1	2	1	1	2	3	1	1	2	3	2	1	1	1	1	1	1	2	1	1	1	1	1	1	2	1	2	1	1	1	4	1	1	1	1	2	3	2	1	1
241	2020/10/14 16:40:51	194秒	微信	N/A	120.230.136.15(广东-江门)	2	20	游泳	国家二级	1	1	1	1	1	1	1	1	1	1	1	1	1	1	1	1	1	1	1	1	1	1	1	1	1	1	1	1	1	1	1	1	1	1	1	1	1	1	1	1
242	2020/10/14 16:42:03	271秒	微信	N/A	112.96.71.65(广东-广州)	2	20	田径	国家二级	2	3	2	2	2	2	2	2	3	2	3	3	1	1	2	2	1	1	2	3	2	3	2	1	2	2	2	1	1	1	4	1	2	2	3	2	2	2	3	2
243	2020/10/14 16:42:37	141秒	微信	N/A	120.230.136.0(广东-江门)	1	18	游泳	国家二级	2	1	1	1	1	1	1	1	1	1	1	1	1	1	1	1	1	1	1	1	1	1	1	1	1	1	1	1	1	1	1	1	1	1	1	1	1	1	1	1
244	2020/10/14 16:45:07	295秒	微信	N/A	117.136.12.216(广东-深圳)	1	18	游泳	国家一级	1	1	1	1	1	2	1	1	1	1	2	1	2	1	1	2	1	1	1	1	1	1	1	1	1	1	2	1	1	1	4	1	1	1	2	2	2	2	1	1
245	2020/10/14 16:46:08	155秒	微信	N/A	112.96.173.5(广东-广州)	1	19	篮球	国家二级	1	2	1	1	1	1	3	3	1	1	2	3	1	1	2	2	1	1	1	2	1	3	1	1	1	1	1	1	1	1	1	1	1	1	1	1	1	1	1	1
246	2020/10/14 16:46:56	267秒	微信	N/A	223.104.66.74(广东-东莞)	2	20	田径	国家二级	2	3	1	1	1	2	1	1	1	1	1	1	1	1	1	1	1	1	3	1	1	1	1	1	1	1	1	1	1	1	4	1	1	1	1	1	2	2	1	2
247	2020/10/14 16:46:57	221秒	微信	N/A	223.104.66.73(广东-东莞)	2	24	游泳	国家一级	1	1	1	1	1	1	1	1	1	1	1	1	1	1	1	1	1	1	1	1	1	1	1	1	1	1	1	1	1	1	1	1	1	1	1	1	1	1	1	4
248	2020/10/14 16:49:03	221秒	微信	N/A	112.96.115.3(广东-广州)	2	18	游泳	国家一级	1	1	1	1	1	1	1	1	1	1	1	1	1	1	1	1	1	1	1	1	1	1	1	1	1	1	1	1	1	1	1	1	1	1	1	1	1	1	1	1
249	2020/10/14 16:49:18	67秒	微信	N/A	223.104.65.161(广东-未知)	2	(空)	(空)	1级别	1	1	1	1	1	1	1	1	1	1	1	1	1	1	1	1	1	1	1	1	1	1	1	1	1	1	1	1	1	1	1	1	1	1	1	1	1	1	1	1
250	2020/10/14 16:49:50	103秒	微信	N/A	112.96.115.46(广东-广州)	2	20	田径	国家一级	1	1	1	1	1	1	1	1	1	1	1	1	1	1	1	1	1	1	1	1	1	1	1	1	1	1	1	1	1	1	1	1	1	1	1	1	1	1	1	1
251	2020/10/14 16:50:24	157秒	微信	N/A	120.230.136.74(广东-江门)	2	18	跳远	国家二级	1	1	1	1	1	1	1	1	1	1	1	1	1	1	1	1	1	1	1	1	1	1	1	1	1	1	1	1	2	1	1	1	1	1	1	1	1	1	1	1
252	2020/10/14 16:50:34	134秒	微信	N/A	117.136.79.15(广东-广州)	2	19	跨栏	国家二级	1	1	1	1	1	1	1	2	1	1	1	1	1	1	1	1	1	1	2	1	1	1	1	1	1	1	1	1	1	1	1	1	1	1	1	1	1	1	1	1
253	2020/10/14 16:51:52	262秒	微信	N/A	113.115.26.55(广东-广州)	2	19	田径	国家二级	1	2	1	1	2	2	3	2	3	2	3	3	3	2	3	3	3	3	3	3	2	3	2	1	2	2	2	2	2	2	2	2	2	2	1	2	2	2	3	2
254	2020/10/14 16:52:43	146秒	微信	N/A	117.136.12.228(广东-深圳)	2	20	田径	国家二级	1	1	1	1	1	1	1	1	1	1	1	1	1	1	1	1	1	1	1	1	1	1	1	1	1	1	1	1	1	1	1	1	1	1	1	1	1	1	1	1
255	2020/10/14 16:53:17	298秒	微信	N/A	120.230.136.124(广东-江门)	2	20	800	国家二级	1	1	1	1	1	2	2	1	2	1	1	1	1	1	1	1	1	1	1	1	1	1	1	1	1	1	2	1	2	2	1	2	1	2	1	1	2	1	1	2
256	2020/10/14 16:55:27	143秒	微信	N/A	112.96.179.249(广东-广州)	2	20	田径	国家二级	1	1	1	1	1	1	1	1	1	1	2	1	1	1	2	1	1	1	1	2	1	1	1	1	1	1	1	1	1	1	1	1	1	1	1	1	2	2	2	2
257	2020/10/14 16:55:48	237秒	微信	N/A	112.96.173.52(广东-广州)	2	20	铁饼	国家二级	2	4	1	1	1	1	1	2	2	2	2	2	1	1	2	2	2	2	2	1	1	1	2	1	1	1	1	1	1	1	1	2	2	2	1	2	2	2	1	2
258	2020/10/14 16:57:25	157秒	微信	N/A	112.96.199.180(广东-广州)	1	21	羽毛球	1级别	1	1	1	1	1	1	1	1	1	1	1	1	1	1	1	1	1	1	1	1	1	1	1	1	1	1	1	1	1	1	1	1	1	1	1	1	1	1	1	1
259	2020/10/14 16:58:47	145秒	微信	N/A	117.136.12.188(广东-深圳)	2	18	游泳	国家二级	2	1	1	1	1	1	1	1	1	1	1	1	1	1	1	1	1	1	2	1	1	1	1	1	1	1	1	1	1	1	1	1	1	1	1	1	1	1	1	1
260	2020/10/14 16:59:38	185秒	微信	N/A	112.96.115.42(广东-广州)	1	20	篮球	国家二级	1	1	1	1	1	1	1	1	1	1	1	1	1	1	1	1	1	1	2	1	1	1	1	1	2	2	2	4	1	1	4	2	1	1	1	1	1	2	1	2
261	2020/10/14 16:59:41	92秒	微信	N/A	120.230.136.52(广东-江门)	1	18	游泳	国家二级	1	1	1	1	1	1	1	1	1	1	1	1	1	1	1	1	1	1	1	1	1	1	1	1	1	1	1	1	1	1	1	1	1	1	1	1	1	1	1	1
262	2020/10/14 17:00:25	303秒	微信	N/A	210.21.38.8(广东-广州)	2	19	网球	1级别	1	2	1	1	1	2	1	1	2	2	1	1	1	1	1	1	2	1	1	1	1	1	1	1	1	2	1	1	1	1	2	1	2	1	1	2	2	2	1	1
263	2020/10/14 17:00:38	1090秒	微信	N/A	113.65.129.212(广东-广州)	2	21	游泳	国家二级	1	2	1	1	2	2	1	1	2	1	1	1	1	1	1	1	1	1	1	1	1	2	1	1	3	2	2	3	1	1	1	1	2	1	1	1	1	1	1	1
264	2020/10/14 17:01:45	338秒	微信	N/A	120.230.136.99(广东-江门)	1	20	田径	国际健将	1	1	1	1	1	1	1	1	1	1	1	1	1	1	1	1	1	1	1	1	1	1	1	1	1	1	1	1	1	1	1	1	1	1	1	1	1	1	1	1
265	2020/10/14 17:04:07	284秒	微信	N/A	117.136.12.171(广东-深圳)	1	20	篮球	1级别	1	2	1	1	1	1	1	1	1	1	1	1	1	1	1	1	1	1	1	1	1	1	1	1	1	1	1	1	1	1	1	1	1	1	1	1	1	1	1	1
266	2020/10/14 17:04:43	236秒	微信	N/A	112.96.179.174(广东-广州)	2	26	网球	国家健将	1	1	1	1	1	1	1	1	1	1	1	1	1	1	1	1	1	1	1	1	1	1	1	1	1	1	1	1	1	1	1	1	1	1	1	1	1	1	1	1
267	2020/10/14 17:06:09	178秒	微信	N/A	223.104.1.253(广东-广州)	2	20	运训	国家二级	1	2	1	2	1	1	1	1	1	1	1	1	2	1	1	1	1	1	2	1	1	1	1	1	1	1	1	1	1	1	1	1	2	1	1	2	1	2	1	1
268	2020/10/14 17:06:19	314秒	微信	N/A	14.25.46.9(广东-深圳)	2	(空)	(空)	1级别	1	1	1	1	1	1	1	1	1	1	1	1	1	1	1	1	1	1	1	1	1	1	1	1	1	1	1	1	1	1	1	1	1	1	1	1	1	1	1	1
269	2020/10/14 17:08:15	205秒	微信	N/A	117.136.79.250(广东-广州)	1	20	田径	国家二级	1	1	1	1	1	1	1	1	1	1	1	1	1	1	1	1	1	1	1	1	1	1	1	1	1	1	1	1	1	1	4	1	1	1	1	1	1	1	1	1
270	2020/10/14 17:08:30	203秒	微信	N/A	223.104.63.97(广东-未知)	1	20	篮球	国家二级	1	1	1	2	1	1	2	3	2	1	1	3	2	2	3	1	1	1	2	1	1	3	1	2	1	2	1	1	1	1	1	1	1	1	1	1	1	1	1	1
271	2020/10/14 17:08:37	346秒	微信	N/A	112.96.198.86(广东-广州)	1	22	田径	国家二级	2	1	1	2	1	1	2	1	1	1	2	1	1	1	1	1	1	1	1	1	1	1	1	1	1	1	3	3	3	1	4	1	1	1	1	1	2	3	3	3
272	2020/10/14 17:09:17	96秒	微信	N/A	120.230.136.32(广东-江门)	1	20	篮球专业	1级别	1	2	1	1	1	1	1	1	1	1	1	1	1	1	1	1	1	1	1	1	1	1	1	1	1	1	1	1	1	1	1	1	1	1	1	1	2	1	1	1
273	2020/10/14 17:10:17	139秒	微信	N/A	112.96.173.12(广东-广州)	2	20	体操	1级别	1	1	1	1	1	1	1	1	1	1	1	1	1	1	1	1	1	1	1	1	1	1	1	1	1	1	1	1	1	1	1	1	1	1	1	1	1	1	1	1
274	2020/10/14 17:15:56	765秒	微信	N/A	112.96.103.90(广东-广州)	2	21	篮球	国家二级	1	2	1	1	2	1	1	2	2	1	2	1	1	1	1	1	1	1	1	1	1	1	1	1	1	1	1	1	1	1	4	2	2	1	2	2	1	2	2	2
275	2020/10/14 17:16:12	110秒	微信	N/A	14.25.178.90(广东-广州)	1	19	游泳	1级别	1	1	1	1	1	2	1	1	1	1	2	1	1	1	1	1	1	1	2	1	2	2	1	1	2	1	1	1	1	1	1	1	1	1	1	1	2	1	1	1
276	2020/10/14 17:16:44	238秒	微信	N/A	112.96.109.8(广东-广州)	2	19	标枪	国家二级	1	1	1	1	1	1	1	1	1	1	1	1	1	1	1	1	1	1	1	1	1	1	1	1	1	1	1	1	1	1	1	1	1	1	1	2	1	1	1	2
277	2020/10/14 17:17:14	196秒	微信	N/A	112.96.173.157(广东-广州)	1	23	游泳	1级别	1	1	1	1	1	2	1	1	1	1	1	1	1	1	1	1	1	1	1	1	1	1	1	1	1	2	2	3	3	1	4	1	1	4	1	2	3	2	2	2
278	2020/10/14 17:19:23	125秒	微信	N/A	183.40.205.42(广东-广州)	2	20	健美操	1级别	1	1	1	1	1	1	1	1	1	1	1	1	1	1	1	1	1	1	1	1	1	1	1	1	1	1	1	1	1	1	1	1	1	1	1	1	1	1	1	1
279	2020/10/14 17:19:29	291秒	微信	N/A	117.136.12.219(广东-深圳)	1	21	游泳	1级别	1	1	1	1	1	1	1	1	1	1	1	1	1	1	1	1	1	1	1	1	1	1	1	1	1	1	1	1	1	1	1	1	1	1	1	1	2	2	1	1
280	2020/10/14 17:20:55	180秒	微信	N/A	218.19.145.73(广东-广州)	1	20	游泳	1级别	1	2	1	2	2	1	1	2	2	1	2	1	1	1	2	1	1	1	1	1	1	1	1	1	3	1	1	1	1	1	4	1	1	1	1	1	1	1	1	1
281	2020/10/14 17:21:04	153秒	微信	N/A	14.25.167.163(广东-广州)	1	21	游泳	1级别	1	1	1	1	1	1	1	1	1	1	1	1	1	1	1	1	1	1	1	1	1	1	1	1	1	1	1	1	1	1	1	1	1	1	1	1	1	1	1	1
282	2020/10/14 17:21:13	223秒	微信	N/A	218.19.145.90(广东-广州)	1	21	篮球	1级别	1	1	1	1	1	1	1	1	1	1	1	1	1	1	1	1	1	1	1	1	1	1	1	1	1	2	2	3	1	1	4	1	1	1	1	1	1	1	1	1
283	2020/10/14 17:21:26	467秒	微信	N/A	112.96.171.22(广东-广州)	1	22	游泳	1级别	2	3	1	1	1	3	1	1	1	3	2	1	1	1	1	1	1	2	1	1	1	1	2	2	2	2	3	4	2	4	1	2	2	3	4	2	3	2	3	2
284	2020/10/14 17:21:30	171秒	微信	N/A	117.136.41.81(广东-广州)	1	21	100米	1级别	1	1	1	1	1	1	1	1	1	1	1	1	1	1	1	1	1	1	1	1	1	1	1	1	1	1	1	1	1	1	1	1	1	1	1	1	1	1	1	1
285	2020/10/14 17:22:17	454秒	微信	N/A	117.136.12.148(广东-深圳)	1	20	游泳	1级别	2	2	1	1	1	1	1	1	1	1	1	1	1	1	1	1	1	1	1	1	1	1	1	1	1	1	1	1	1	1	1	1	1	1	1	1	1	1	1	1
286	2020/10/14 17:22:29	206秒	微信	N/A	14.25.148.210(广东-广州)	1	20	乒乓球	1级别	1	1	1	1	2	1	1	1	1	1	1	1	1	1	1	1	1	1	1	1	1	1	1	1	2	1	1	1	1	1	1	1	2	1	1	1	1	1	1	1
287	2020/10/14 17:22:31	172秒	微信	N/A	112.96.132.211(广东-广州)	2	20	乒乓球	1级别	1	1	1	1	1	1	2	2	2	1	1	2	1	1	1	2	1	1	1	1	1	1	1	1	1	1	1	1	1	1	4	1	1	1	1	1	2	2	2	2
288	2020/10/14 17:23:05	180秒	微信	N/A	112.96.165.187(广东-广州)	1	24	跆拳道	国家一级	1	1	1	1	1	1	1	2	2	1	2	1	1	1	1	1	1	1	1	1	1	1	1	1	1	1	1	1	1	1	1	1	2	1	1	1	2	1	2	1
289	2020/10/14 17:23:11	127秒	微信	N/A	120.230.136.66(广东-江门)	2	19	游泳	1级别	1	2	1	2	1	1	1	1	1	1	1	1	2	1	1	1	1	2	1	1	1	1	1	1	1	1	1	1	1	1	1	1	1	1	1	1	1	1	1	1
290	2020/10/14 17:23:12	294秒	微信	N/A	117.136.31.220(广东-广州)	1	19	游泳	国家一级	1	1	1	1	1	1	1	1	1	1	2	1	1	1	1	1	1	1	1	1	1	1	1	1	1	1	1	1	1	1	1	1	1	1	1	2	1	1	1	1
291	2020/10/14 17:23:45	175秒	微信	N/A	112.96.179.177(广东-广州)	2	18	田径	国家二级	1	1	1	1	1	1	1	1	1	1	1	1	1	1	1	1	1	1	1	1	1	1	1	1	1	1	1	1	1	1	1	1	1	1	1	1	1	1	1	1
292	2020/10/14 17:24:04	171秒	微信	N/A	120.230.136.30(广东-江门)	1	19	跆拳道	国家一级	2	2	1	2	1	2	1	2	1	1	1	1	1	1	1	1	2	1	1	1	1	1	1	2	1	2	1	1	1	1	1	1	1	1	1	1	1	1	1	1
293	2020/10/14 17:24:15	587秒	微信	N/A	117.136.41.68(广东-广州)	1	20	游泳	1级别	1	1	1	1	1	1	1	1	1	1	1	1	1	1	1	1	1	1	1	1	1	1	1	1	1	1	1	1	1	1	1	1	1	1	1	1	1	1	1	1
294	2020/10/14 17:24:20	144秒	微信	N/A	112.96.106.134(广东-广州)	1	20	游泳	1级别	1	1	1	1	1	1	1	1	1	1	1	1	1	1	1	1	1	1	1	1	1	1	1	1	2	1	1	1	1	1	1	1	1	1	1	1	2	1	1	1
295	2020/10/14 17:24:31	254秒	微信	N/A	14.25.9.145(广东-广州)	2	24	跆拳道	国家一级	1	1	1	1	1	1	1	1	1	1	2	1	1	1	1	1	1	1	1	1	1	1	1	1	1	1	1	1	1	1	1	1	1	1	1	1	1	1	1	1
296	2020/10/14 17:24:33	98秒	微信	N/A	112.96.70.89(广东-广州)	1	19	跆拳道	国家二级	1	1	1	1	1	1	1	1	1	1	1	1	1	1	1	1	1	1	1	1	1	1	1	1	1	1	1	1	1	1	1	1	1	1	1	1	1	1	1	1
297	2020/10/14 17:24:47	393秒	微信	N/A	218.19.145.70(广东-广州)	2	21	体操	1级别	1	1	1	1	2	3	1	1	2	2	2	1	2	1	2	1	3	2	2	1	2	1	2	1	2	2	2	2	2	2	1	1	2	1	1	2	2	2	1	2
298	2020/10/14 17:24:48	270秒	微信	N/A	120.230.136.4(广东-江门)	2	19	跆拳道	国家一级	1	1	1	1	1	2	1	1	1	1	1	1	1	1	1	1	1	1	3	1	1	2	1	1	1	1	1	1	1	1	1	1	1	1	1	1	1	1	3	2
299	2020/10/14 17:24:53	127秒	微信	N/A	14.24.194.101(广东-广州)	1	22	篮球	1级别	1	1	1	1	2	2	2	1	2	1	2	2	1	2	1	1	1	1	1	1	1	1	2	1	1	1	1	1	1	1	1	1	1	1	1	1	1	1	2	1
300	2020/10/14 17:25:33	131秒	微信	N/A	112.96.179.136(广东-广州)	1	20	跆拳道	国家一级	1	2	1	1	1	2	1	2	1	1	1	1	1	2	1	1	1	1	2	1	1	2	2	1	1	1	1	1	1	1	4	1	1	1	1	1	1	1	2	1
301	2020/10/14 17:25:48	305秒	微信	N/A	223.104.66.69(广东-东莞)	1	21	足球	1级别	2	2	1	2	1	1	1	2	1	1	1	1	1	1	2	1	1	1	2	1	1	1	1	1	1	2	1	1	1	1	1	2	1	1	1	2	1	1	1	1
302	2020/10/14 17:26:10	203秒	微信	N/A	112.96.37.7(广东-珠海)	1	20	跆拳道	1级别	1	1	1	1	1	3	2	2	1	2	1	1	1	1	1	1	1	1	1	1	1	1	2	2	1	1	1	2	1	1	4	1	1	3	1	1	2	2	1	1
303	2020/10/14 17:26:14	141秒	微信	N/A	117.136.33.214(广东-深圳)	2	22	跆拳道	国家二级	1	2	1	2	1	2	1	2	2	2	3	1	1	1	3	2	1	1	1	1	1	1	2	1	1	3	1	1	1	1	1	1	1	1	1	1	3	1	1	1
304	2020/10/14 17:26:27	171秒	微信	N/A	112.96.103.235(广东-广州)	1	18	跆拳道	国家二级	1	1	1	1	1	1	1	1	1	1	1	1	1	1	1	1	1	1	1	1	1	1	1	1	1	1	1	1	1	1	1	1	1	1	1	1	1	1	1	1
305	2020/10/14 17:27:06	584秒	微信	N/A	117.136.12.176(广东-深圳)	2	22	田径	1级别	1	1	1	1	1	1	1	1	1	1	2	1	1	1	1	1	1	1	1	1	1	1	1	1	1	1	1	1	1	1	1	1	1	1	1	2	1	1	1	1
306	2020/10/14 17:27:07	230秒	微信	N/A	223.104.64.219(广东-未知)	2	20	跆拳道	国家二级	1	1	1	1	1	1	1	1	1	1	1	1	1	1	1	1	1	1	2	1	1	1	1	1	1	1	1	1	1	1	1	1	1	1	1	1	1	1	1	1
307	2020/10/14 17:27:15	132秒	微信	N/A	120.230.136.110(广东-江门)	2	20	游泳	1级别	1	1	1	1	1	1	1	1	1	1	1	1	1	1	1	1	1	1	1	1	1	1	1	1	1	1	1	1	1	1	1	1	1	1	1	1	1	1	1	1
308	2020/10/14 17:27:34	160秒	微信	N/A	14.24.199.6(广东-广州)	1	22	游泳	1级别	1	2	2	2	2	2	2	1	1	2	3	2	1	1	1	2	1	1	1	1	1	1	1	1	1	1	1	2	1	1	4	2	1	1	1	1	1	3	1	1
309	2020/10/14 17:27:40	337秒	微信	N/A	112.96.39.125(广东-广州)	1	20	游泳	1级别	1	2	1	1	2	2	1	1	2	1	2	1	1	1	1	1	1	1	1	1	1	1	1	1	2	1	1	2	1	1	1	1	2	1	1	1	1	1	1	1
310	2020/10/14 17:27:45	309秒	微信	N/A	120.230.136.0(广东-江门)	2	19	跆拳道	国家一级	2	1	1	1	1	1	1	1	1	1	1	1	1	1	1	1	1	1	1	1	1	1	1	1	1	1	1	1	1	1	1	1	1	1	1	1	1	1	1	1
311	2020/10/14 17:27:58	305秒	微信	N/A	112.96.135.97(广东-广州)	1	21	游泳	1级别	1	1	1	1	1	2	1	1	1	1	1	1	1	1	1	1	1	1	1	1	1	1	1	1	1	1	1	1	1	1	1	1	1	1	1	1	1	1	1	1
312	2020/10/14 17:28:27	710秒	微信	N/A	14.24.205.107(广东-广州)	1	20	游泳	1级别	1	1	1	1	1	1	1	1	1	1	1	1	1	1	1	1	1	1	1	1	1	1	1	1	1	3	1	1	1	2	1	1	1	1	1	1	1	1	1	1
313	2020/10/14 17:28:40	835秒	微信	N/A	117.136.32.106(广东-广州)	1	21	游泳	1级别	1	1	1	1	1	1	1	1	1	1	1	1	1	1	1	1	1	1	1	1	1	1	1	1	1	1	1	1	1	1	1	1	1	1	1	1	1	1	1	1
314	2020/10/14 17:28:47	194秒	微信	N/A	120.230.136.127(广东-江门)	1	22	游泳	国家二级	1	2	1	1	1	1	1	1	1	1	1	1	1	1	1	1	1	1	1	1	1	1	1	1	1	1	1	1	1	1	1	1	1	1	1	2	1	2	1	1
315	2020/10/14 17:28:49	292秒	微信	N/A	223.104.66.73(广东-东莞)	2	21	羽毛球	1级别	1	1	1	2	1	2	2	2	2	2	2	1	2	1	1	2	1	1	1	2	1	2	2	1	1	2	2	2	2	2	1	1	2	2	1	1	1	2	1	1
316	2020/10/14 17:29:11	287秒	微信	N/A	113.69.46.67(广东-佛山)	1	24	跆拳道	国家二级	1	2	1	1	1	1	1	1	1	1	1	1	1	1	1	1	1	1	1	1	1	1	1	1	1	3	1	1	1	1	4	1	2	3	1	1	1	1	1	1
317	2020/10/14 17:29:16	346秒	微信	N/A	112.96.164.211(广东-广州)	1	20	跆拳道	国家一级	1	1	1	1	1	1	1	1	1	1	1	1	1	1	1	1	1	1	1	1	1	1	1	1	1	1	1	1	1	1	1	1	1	1	1	1	1	1	1	1
318	2020/10/14 17:29:19	218秒	微信	N/A	112.96.115.98(广东-广州)	1	20	田径	1级别	1	2	1	1	1	1	1	1	1	1	1	1	1	1	1	1	1	1	1	1	1	1	1	1	1	1	1	1	1	1	1	1	1	1	1	1	2	1	1	1
319	2020/10/14 17:29:21	206秒	微信	N/A	112.96.138.246(广东-广州)	2	21	跆拳道	国家一级	1	1	1	1	1	1	1	1	1	1	1	1	1	1	1	1	1	1	2	1	1	2	2	1	1	1	1	1	1	1	1	2	2	2	2	2	2	2	1	1
320	2020/10/14 17:29:35	183秒	微信	N/A	117.136.32.83(广东-广州)	1	20	跆拳道	国家一级	1	1	1	1	2	1	2	1	2	1	1	1	1	1	1	1	1	1	3	1	1	1	1	1	1	1	1	1	1	1	4	1	1	1	1	1	1	1	1	1
321	2020/10/14 17:29:43	229秒	微信	N/A	117.136.79.31(广东-广州)	1	20	田径	1级别	1	1	1	1	1	1	1	1	1	1	2	1	1	1	1	1	1	1	1	1	1	1	1	1	1	1	1	1	1	1	4	1	1	1	1	1	2	1	1	1
322	2020/10/14 17:29:47	233秒	微信	N/A	58.62.134.32(广东-广州)	2	21	跆拳道	国家一级	1	1	1	1	1	1	1	1	1	1	1	1	1	1	1	1	1	1	1	1	1	1	1	1	1	1	1	1	1	1	1	1	1	1	1	1	1	1	1	1
323	2020/10/14 17:29:49	443秒	微信	N/A	117.136.12.235(广东-深圳)	2	19	田径	国家二级	1	1	1	2	1	2	3	2	2	2	2	2	1	1	1	1	2	2	4	3	1	2	2	1	1	1	2	1	1	1	1	1	1	1	1	2	1	1	2	2
324	2020/10/14 17:29:55	257秒	微信	N/A	117.136.79.252(广东-广州)	1	20	跆拳道	国家二级	1	1	1	2	1	1	1	1	1	1	1	1	1	1	1	1	1	1	1	1	1	1	1	1	1	1	1	1	1	2	1	1	1	1	1	1	2	2	1	1
325	2020/10/14 17:30:21	250秒	微信	N/A	117.136.12.156(广东-深圳)	1	18	(空)	1级别	1	1	1	1	1	2	1	2	1	2	3	1	1	1	1	1	2	1	1	1	1	1	1	2	2	1	1	2	1	2	1	2	2	4	2	2	3	2	1	1
326	2020/10/14 17:30:26	486秒	微信	N/A	117.136.12.250(广东-佛山)	1	23	游泳	1级别	1	1	1	1	1	1	1	1	1	1	1	1	1	1	1	1	1	1	1	1	1	1	1	1	1	1	1	1	1	1	1	1	1	1	1	1	1	1	1	1
327	2020/10/14 17:31:09	353秒	微信	N/A	112.96.101.93(广东-广州)	1	19	跆拳道	国家二级	1	1	1	2	2	2	1	1	2	1	2	1	1	1	1	1	1	1	2	1	1	1	1	1	1	1	1	1	2	1	1	1	1	1	1	1	2	1	1	1
328	2020/10/14 17:31:10	160秒	微信	N/A	183.236.0.86(广东-广州)	1	22	足球	1级别	1	1	1	1	1	1	1	1	1	1	1	1	1	1	1	1	1	1	1	1	1	1	1	1	1	1	1	1	1	1	1	1	1	1	1	1	1	1	1	1
329	2020/10/14 17:31:13	80秒	微信	N/A	123.147.248.97(重庆-重庆)	2	19	田径	国家二级	1	1	1	1	1	1	1	1	1	1	1	1	1	1	1	1	1	1	1	1	1	1	1	1	1	1	1	1	1	1	1	1	1	1	1	1	1	1	1	1
330	2020/10/14 17:31:19	241秒	微信	N/A	211.97.129.158(福建-厦门)	1	21	跆拳道	国家一级	2	3	1	2	1	1	1	1	1	1	1	1	1	1	1	1	1	1	1	1	1	1	1	1	1	1	1	1	1	1	1	1	1	1	1	1	1	1	1	1
331	2020/10/14 17:32:16	199秒	微信	N/A	203.168.11.167(广东-广州)	1	18	足球	1级别	1	1	1	1	1	1	1	1	1	1	1	1	1	1	1	1	1	1	1	1	1	1	1	1	1	1	1	1	1	1	1	1	1	1	1	1	1	1	1	1
332	2020/10/14 17:32:37	269秒	微信	N/A	211.97.6.119(广东-广州)	1	18	排球	1级别	1	2	2	1	2	1	1	1	1	1	2	1	1	1	1	1	1	1	1	1	1	1	1	1	2	1	1	2	2	2	4	1	2	1	1	1	1	1	2	2
333	2020/10/14 17:32:51	427秒	微信	N/A	117.136.12.203(广东-深圳)	1	(空)	(空)	1级别	1	2	1	1	1	2	2	2	3	2	2	2	3	2	2	2	1	1	2	1	1	1	1	3	2	1	2	2	3	2	1	4	1	2	3	4	2	3	2	2
334	2020/10/14 17:32:56	462秒	微信	N/A	112.96.134.12(广东-广州)	1	22	中长跑	1级别	1	2	1	1	1	1	1	1	1	1	1	1	1	1	1	1	1	1	1	1	1	1	1	1	1	1	1	1	1	1	1	1	1	1	1	1	1	1	1	1
335	2020/10/14 17:33:02	237秒	微信	N/A	223.104.1.247(广东-广州)	1	23	游泳	1级别	2	2	1	1	1	2	2	2	1	2	2	1	2	1	1	2	2	2	3	1	1	2	1	2	1	1	1	1	2	1	3	1	1	3	1	1	2	2	1	2
336	2020/10/14 17:34:05	145秒	微信	N/A	112.97.214.198(广东-东莞)	2	20	篮球	国家二级	1	1	1	1	1	1	1	1	1	1	1	1	1	1	1	1	1	1	1	1	1	1	1	1	1	1	1	1	1	1	1	1	1	1	1	1	1	1	1	1
337	2020/10/14 17:34:07	347秒	微信	N/A	14.28.138.223(广东-深圳)	1	22	游泳	1级别	1	1	1	1	1	1	1	1	1	1	1	1	1	1	1	1	1	1	1	1	1	1	1	1	1	1	1	1	1	1	4	1	1	1	1	2	2	1	1	1
338	2020/10/14 17:34:46	401秒	微信	N/A	112.96.67.128(广东-佛山)	1	19	跆拳道	国家二级	1	1	1	1	1	1	1	1	1	1	1	1	1	1	1	1	1	1	1	1	1	1	1	1	1	1	1	1	1	1	1	1	1	1	3	1	2	1	1	1
339	2020/10/14 17:34:47	196秒	微信	N/A	14.25.24.253(广东-广州)	1	22	游泳	1级别	1	1	1	1	1	1	1	1	1	1	1	1	1	1	1	1	1	1	2	1	1	1	1	1	1	1	1	1	1	1	1	1	1	1	1	1	2	1	2	1
340	2020/10/14 17:34:48	90秒	微信	N/A	117.136.32.61(广东-广州)	1	20	游泳裁判	1级别	1	1	1	1	1	1	1	1	1	1	1	1	1	1	1	1	1	1	1	1	1	1	1	1	1	1	1	1	1	1	1	1	1	1	1	1	3	3	3	2
341	2020/10/14 17:34:55	431秒	微信	N/A	120.230.136.114(广东-江门)	2	20	跆拳道	国家一级	1	1	1	1	1	1	1	1	1	1	1	1	1	1	1	1	1	1	1	1	1	1	2	1	1	1	1	1	1	1	1	1	1	2	1	2	2	1	1	1
342	2020/10/14 17:35:08	320秒	微信	N/A	117.136.79.62(广东-广州)	2	21	游泳	1级别	1	1	1	1	1	1	1	1	1	1	2	1	1	1	1	1	1	1	1	1	1	1	1	1	3	1	1	1	1	2	4	1	1	2	1	1	2	2	2	1
343	2020/10/14 17:35:10	146秒	微信	N/A	183.40.242.82(广东-广州)	1	20	跆拳道	国家一级	1	1	1	1	1	2	1	1	1	1	1	1	2	1	1	1	1	1	1	1	1	1	1	1	1	1	1	1	1	1	1	1	1	1	1	1	1	1	1	1
344	2020/10/14 17:35:19	339秒	微信	N/A	202.60.135.252(江苏-南京)	1	20	(空)	国家一级	1	1	1	1	1	1	1	1	1	1	1	1	1	1	1	1	1	1	1	1	1	1	1	1	1	1	1	1	1	1	1	1	1	1	1	1	1	1	1	1
345	2020/10/14 17:35:33	139秒	微信	N/A	223.104.64.223(广东-未知)	1	20	篮球	1级别	1	1	1	1	1	1	1	1	1	1	2	1	1	1	2	1	1	1	2	1	1	1	1	1	1	1	1	1	1	1	4	1	1	1	1	1	1	1	1	1
346	2020/10/14 17:36:15	83秒	微信	N/A	117.136.32.108(广东-广州)	1	21	游泳	1级别	1	1	1	1	1	1	1	1	1	1	1	1	1	1	1	1	1	1	1	1	1	1	1	1	1	1	1	1	1	1	1	1	1	1	1	1	1	1	1	1
347	2020/10/14 17:36:28	102秒	微信	N/A	223.104.63.103(广东-未知)	2	20	篮球	国家二级	1	1	1	1	1	1	1	1	1	1	1	1	1	1	1	1	1	1	1	1	1	1	1	1	1	1	1	1	1	1	1	1	1	1	1	1	1	1	1	1
348	2020/10/14 17:36:40	307秒	微信	N/A	112.96.173.224(广东-广州)	2	18	游泳	国家二级	1	1	1	1	1	2	2	1	2	1	1	1	1	1	1	1	1	1	1	1	1	1	1	1	1	3	2	2	2	1	1	2	1	1	1	2	1	1	1	1
349	2020/10/14 17:36:57	417秒	微信	N/A	223.104.66.87(广东-东莞)	1	24	游泳	1级别	2	2	1	2	1	3	1	1	2	1	1	1	2	1	2	1	1	1	1	1	1	1	1	1	2	1	1	2	1	1	1	2	1	1	1	2	2	2	3	1
350	2020/10/14 17:37:03	505秒	微信	N/A	223.104.64.237(广东-广州)	1	21	游泳	1级别	1	1	1	1	1	1	1	1	1	1	1	1	1	1	1	1	1	1	1	1	1	1	1	1	1	1	1	1	1	1	4	1	1	4	1	2	1	2	1	2
351	2020/10/14 17:37:18	312秒	微信	N/A	223.104.66.91(广东-东莞)	1	21	田径	1级别	1	1	1	1	1	1	1	1	1	1	1	1	1	1	1	1	1	1	1	1	1	1	1	1	1	1	1	1	1	1	1	1	1	1	1	1	1	1	1	1
352	2020/10/14 17:37:33	512秒	微信	N/A	117.136.79.27(广东-广州)	2	22	羽毛球	1级别	2	2	1	2	2	2	2	2	2	2	2	1	2	1	1	1	1	1	2	2	1	2	1	1	2	2	1	1	1	1	2	1	1	1	3	1	2	2	1	1
353	2020/10/14 17:37:41	155秒	微信	N/A	112.96.71.11(广东-广州)	2	20	篮球	国家一级	1	2	1	2	1	2	2	2	2	1	2	1	2	2	1	1	1	1	1	1	2	2	1	1	1	1	1	1	1	1	1	2	2	1	1	1	1	1	1	1
354	2020/10/14 17:37:43	1375秒	微信	N/A	223.104.66.91(广东-东莞)	2	19	蛙泳	1级别	1	1	1	1	1	1	1	1	1	1	1	1	1	1	1	1	1	1	1	1	1	1	1	1	1	1	1	1	1	1	1	1	1	1	1	1	1	1	1	1
355	2020/10/14 17:37:58	331秒	微信	N/A	117.136.79.62(广东-广州)	1	22	游泳	1级别	2	3	1	1	1	2	1	1	1	1	2	1	1	1	1	1	1	1	1	1	1	2	2	1	2	1	1	1	1	1	4	1	1	1	1	1	1	2	1	1
356	2020/10/14 17:38:26	367秒	微信	N/A	120.230.136.123(广东-江门)	2	17	跆拳道	国家二级	1	1	1	1	2	1	2	1	2	1	1	1	2	1	1	1	1	1	2	1	2	1	1	1	1	1	1	1	1	1	1	1	2	1	1	1	1	1	1	1
357	2020/10/14 17:38:55	421秒	微信	N/A	117.136.31.224(广东-广州)	1	22	篮球	1级别	1	2	1	1	2	1	1	1	2	1	3	1	1	1	1	1	1	1	1	1	1	2	1	2	2	3	2	1	2	2	1	1	4	3	3	3	3	3	2	3
358	2020/10/14 17:39:43	522秒	微信	N/A	112.96.195.234(广东-佛山)	2	18	跆拳道	国家二级	1	1	1	1	1	2	2	2	2	1	2	2	1	1	1	2	1	1	2	2	1	1	1	1	2	1	2	2	1	1	1	1	3	1	1	2	2	1	1	1
359	2020/10/14 17:40:35	160秒	微信	N/A	223.104.63.89(广东-未知)	1	20	田径	国家二级	1	2	1	1	1	1	2	2	1	1	1	1	1	1	1	1	1	1	1	1	1	1	1	1	1	1	1	1	1	1	1	1	1	1	1	1	1	1	1	1
360	2020/10/14 17:40:38	141秒	微信	N/A	14.24.141.71(广东-广州)	2	20	游泳	1级别	2	1	1	1	1	1	1	1	1	1	1	1	1	1	1	1	1	1	1	1	1	1	2	1	1	1	1	1	1	1	1	1	1	1	1	1	1	1	1	1
361	2020/10/14 17:40:41	335秒	微信	N/A	112.96.199.106(广东-广州)	2	19	篮球	国家一级	1	1	1	1	1	1	1	1	1	1	1	1	1	1	1	1	1	1	1	1	1	1	1	1	1	1	1	1	1	1	1	1	1	1	1	1	1	1	1	1
362	2020/10/14 17:41:05	185秒	微信	N/A	14.25.191.50(广东-广州)	1	22	游泳	国家三级	2	2	1	2	1	1	1	1	1	1	1	1	1	1	1	1	1	1	1	1	1	1	1	2	1	1	1	1	1	1	4	1	1	1	1	1	2	1	1	1
363	2020/10/14 17:41:10	1065秒	微信	N/A	117.136.32.56(广东-广州)	1	22	游泳	1级别	1	1	1	2	1	1	1	1	1	1	1	1	1	1	1	1	1	1	1	1	1	1	1	1	1	1	1	1	1	1	4	1	1	1	1	1	1	1	1	1
364	2020/10/14 17:41:12	232秒	微信	N/A	112.96.166.149(广东-广州)	1	(空)	跆拳道	1级别	2	1	1	1	1	2	1	1	1	1	1	1	1	1	1	1	1	1	2	1	1	1	1	1	1	1	1	1	1	1	1	1	1	1	1	1	1	1	1	1
365	2020/10/14 17:42:02	150秒	微信	N/A	112.96.179.74(广东-广州)	2	19	游泳	国家一级	1	1	1	1	1	1	1	1	1	1	1	1	1	1	1	1	1	1	1	1	1	1	1	1	1	1	1	1	1	1	1	1	1	1	1	1	1	1	1	1
366	2020/10/14 17:42:25	234秒	微信	N/A	112.96.226.36(广东-广州)	1	22	游泳	1级别	1	2	1	2	1	1	1	1	1	1	1	1	1	1	1	1	1	1	1	1	1	1	1	1	1	1	1	1	1	1	1	1	1	1	1	1	1	1	1	1
367	2020/10/14 17:42:34	318秒	微信	N/A	117.136.32.51(广东-广州)	1	21	田径	1级别	1	2	1	2	2	2	2	1	2	1	1	1	1	1	1	1	1	1	1	1	1	2	1	1	1	1	1	1	1	1	4	4	1	3	1	2	1	1	2	3
368	2020/10/14 17:42:42	754秒	微信	N/A	223.104.66.133(广东-未知)	2	19	跆拳道	1级别	2	3	1	1	1	2	1	1	1	1	1	1	1	1	1	1	1	1	2	1	1	1	2	1	1	1	1	1	1	2	1	1	1	1	1	2	2	1	1	1
369	2020/10/14 17:42:53	85秒	微信	N/A	112.96.179.15(广东-广州)	1	20	棒垒球	1级别	1	1	1	1	1	1	1	1	1	1	1	2	1	1	1	1	1	1	1	1	1	1	1	2	1	1	1	1	1	1	1	1	1	1	1	1	1	1	1	1
370	2020/10/14 17:42:55	642秒	微信	N/A	183.236.0.94(广东-广州)	1	20	游泳	1级别	1	1	1	1	1	1	1	1	1	1	1	1	1	1	1	1	1	1	1	1	1	1	1	1	1	1	1	1	1	1	1	1	1	1	1	1	1	1	1	1
371	2020/10/14 17:43:04	105秒	微信	N/A	112.96.167.92(广东-广州)	1	20	游泳	1级别	1	1	1	1	1	1	1	1	1	1	1	1	1	1	1	1	1	1	1	1	1	1	1	1	1	1	1	1	1	1	1	1	1	1	1	1	1	1	1	1
372	2020/10/14 17:43:09	180秒	微信	N/A	223.104.1.254(广东-广州)	1	18	(空)	1级别	1	1	1	1	1	1	1	1	1	1	1	1	1	1	1	1	1	1	1	1	1	1	1	1	1	1	1	1	1	1	1	1	1	1	1	1	1	1	1	1
373	2020/10/14 17:43:49	213秒	微信	N/A	112.96.170.113(广东-佛山)	2	20	跆拳道	国家一级	2	1	1	1	1	1	1	1	2	1	1	1	1	1	1	1	1	1	1	1	1	1	1	1	1	1	1	1	1	1	1	1	1	1	1	1	1	1	1	1
374	2020/10/14 17:44:42	734秒	微信	N/A	117.136.31.218(广东-广州)	1	22	游泳	1级别	1	1	2	1	1	1	1	1	1	2	2	1	1	1	1	1	1	1	1	1	1	1	1	1	1	2	1	1	1	1	1	1	1	1	1	1	1	1	1	1
375	2020/10/14 17:45:03	159秒	微信	N/A	117.136.12.75(广东-广州)	1	20	100米	国家一级	1	1	1	1	1	1	1	1	1	1	1	1	1	1	1	1	1	1	1	1	1	1	1	1	1	1	1	1	1	1	1	1	1	1	1	1	1	1	1	1
376	2020/10/14 17:45:55	322秒	微信	N/A	223.104.63.105(广东-未知)	1	20	游泳	1级别	1	1	1	1	1	1	1	1	1	1	1	1	1	1	1	1	1	1	1	1	1	1	1	1	1	1	1	1	1	1	1	1	1	1	1	1	1	1	1	1
377	2020/10/14 17:47:29	202秒	微信	N/A	117.136.12.221(广东-深圳)	2	20	排球	1级别	1	1	1	1	1	1	1	1	1	1	1	1	1	1	1	1	1	1	1	1	1	1	1	1	1	1	1	1	1	1	1	1	1	1	1	2	2	2	1	1
378	2020/10/14 17:47:41	280秒	微信	N/A	112.96.115.160(广东-广州)	1	20	田径	1级别	1	1	1	2	1	1	1	1	1	1	1	1	1	1	1	1	1	1	2	1	1	1	1	2	3	3	1	1	2	1	4	2	2	1	1	1	2	3	2	3
379	2020/10/14 17:48:18	345秒	微信	N/A	218.19.145.71(广东-广州)	1	21	排球	1级别	1	2	1	2	1	2	1	1	1	2	2	1	1	1	3	1	1	1	1	1	2	2	2	1	2	2	1	1	1	1	1	2	2	1	1	1	1	2	1	1
380	2020/10/14 17:48:29	181秒	微信	N/A	223.104.66.92(广东-东莞)	1	20	游泳	1级别	1	1	1	2	1	1	1	1	1	1	1	1	1	1	1	1	1	1	1	1	1	1	1	1	1	1	1	1	1	1	1	1	1	1	1	1	1	1	1	1
381	2020/10/14 17:49:39	294秒	微信	N/A	14.25.20.21(广东-广州)	1	20	跆拳道	1级别	1	1	1	1	1	2	1	1	1	1	2	1	1	1	1	1	1	1	1	1	1	1	1	1	1	1	1	1	1	1	4	1	1	1	1	1	1	1	1	1
382	2020/10/14 17:50:34	449秒	微信	N/A	223.104.1.248(广东-广州)	1	21	游泳	1级别	2	3	2	1	3	2	1	1	1	1	1	2	1	1	1	1	1	1	1	1	1	1	2	1	2	2	2	1	2	2	1	1	1	2	2	1	2	1	1	2
383	2020/10/14 17:51:12	143秒	微信	N/A	112.96.103.246(广东-广州)	1	21	跆拳道	国家一级	1	1	1	1	1	1	1	1	1	1	1	1	1	1	1	1	1	1	1	1	1	1	1	1	1	1	1	1	1	1	1	1	1	1	1	1	1	1	1	1
384	2020/10/14 17:52:40	309秒	微信	N/A	112.96.179.15(广东-广州)	2	19	篮球	国家二级	1	1	1	1	1	1	1	1	2	1	2	1	1	1	1	1	1	1	2	1	1	1	1	1	1	3	1	1	3	1	2	1	2	1	1	1	1	1	1	1
385	2020/10/14 17:53:09	203秒	微信	N/A	117.136.12.227(广东-深圳)	1	22	游泳	国家三级	1	1	1	1	1	1	1	1	1	1	1	1	1	1	1	1	1	1	1	1	1	1	1	1	1	1	1	1	1	1	1	1	1	1	1	1	1	1	1	1
386	2020/10/14 17:53:44	449秒	微信	N/A	14.25.9.135(广东-广州)	1	20	跆拳道	国家二级	1	1	1	1	1	1	1	1	1	1	1	1	1	1	1	1	1	1	1	1	1	1	1	1	1	1	1	1	1	1	1	2	2	1	1	1	1	1	1	1
387	2020/10/14 17:54:00	2178秒	微信	N/A	112.96.199.139(广东-广州)	1	21	(空)	1级别	1	1	1	1	1	1	1	1	1	1	1	1	1	1	1	1	1	1	1	1	1	1	1	1	1	1	1	1	1	1	1	1	1	1	1	1	1	1	1	1
388	2020/10/14 17:54:18	152秒	微信	N/A	112.96.67.249(广东-佛山)	1	22	网球	1级别	1	1	1	1	1	1	1	1	1	1	1	1	1	1	1	1	1	1	1	1	1	1	1	1	1	1	1	1	1	1	1	2	2	1	1	2	1	1	1	1
389	2020/10/14 17:54:40	177秒	微信	N/A	112.96.36.28(广东-广州)	1	20	跆拳道	国家二级	1	1	1	1	1	1	1	1	1	1	1	1	1	1	1	1	1	1	1	1	1	1	1	1	1	1	1	1	1	1	1	1	1	1	1	1	1	1	1	1
390	2020/10/14 17:55:03	512秒	微信	N/A	14.25.39.82(广东-广州)	1	麻洪翔	跆拳道	国家二级	1	1	1	1	1	2	1	1	1	1	1	1	1	1	1	1	1	1	1	1	1	1	1	1	2	1	1	1	1	1	1	1	1	1	1	1	1	1	1	1
391	2020/10/14 17:57:19	328秒	微信	N/A	117.136.12.204(广东-深圳)	2	19	跆拳道	国家一级	1	1	1	1	1	1	1	1	1	1	1	1	1	1	1	1	1	1	1	1	1	1	2	1	1	1	1	1	1	1	2	1	1	1	3	1	1	1	1	2
392	2020/10/14 17:57:19	213秒	微信	N/A	120.230.136.45(广东-江门)	1	20	跆拳道	1级别	1	2	1	1	1	1	1	1	1	1	1	1	1	1	1	1	1	1	1	1	1	1	1	1	1	1	1	1	1	1	1	1	1	1	1	1	1	1	1	1
393	2020/10/14 17:57:37	216秒	微信	N/A	223.104.66.130(广东-未知)	1	23	游泳	1级别	2	2	1	2	1	3	1	1	1	2	2	1	1	1	2	1	1	1	1	1	1	1	2	1	2	2	1	2	2	2	1	1	2	2	2	2	1	1	2	2
394	2020/10/14 17:58:09	119秒	微信	N/A	112.96.164.248(广东-广州)	1	19	跆拳道	国家一级	1	1	1	1	1	1	1	1	1	1	1	1	1	1	1	1	1	1	1	1	1	1	1	1	1	1	1	1	1	1	1	1	1	1	1	1	1	1	1	1
395	2020/10/14 17:58:22	606秒	微信	N/A	211.97.6.117(广东-广州)	2	21	游泳	1级别	1	1	1	1	2	2	1	1	2	2	2	1	1	1	2	2	1	1	1	1	1	2	1	1	2	1	1	1	1	2	1	1	2	1	2	2	1	2	1	2
396	2020/10/14 17:58:59	119秒	微信	N/A	183.236.0.89(广东-广州)	1	22	篮球	1级别	1	2	1	2	1	1	1	2	1	1	1	1	1	1	1	1	1	1	1	1	1	1	1	1	1	1	1	1	1	1	1	1	1	1	1	1	1	1	1	1
397	2020/10/14 17:59:08	97秒	微信	N/A	120.230.136.45(广东-江门)	1	20	游泳	1级别	1	2	1	1	1	1	1	1	1	1	1	1	1	1	1	1	1	1	1	1	1	1	1	1	1	1	1	1	1	1	1	1	1	1	1	1	1	1	1	1
398	2020/10/14 17:59:19	336秒	微信	N/A	120.230.136.38(广东-江门)	2	19	跆拳道	国家一级	1	1	1	2	1	1	1	1	1	1	1	1	1	1	1	1	1	1	1	1	1	1	1	1	1	1	1	1	1	1	4	1	2	1	1	1	1	1	1	1
399	2020/10/14 18:00:11	250秒	微信	N/A	117.136.79.36(广东-广州)	1	18	游泳	国家二级	1	1	1	1	1	2	2	1	1	1	1	1	1	1	1	1	1	1	1	1	1	1	1	1	1	1	1	1	1	1	1	1	1	1	1	1	1	1	1	1
400	2020/10/14 18:00:33	132秒	微信	N/A	113.115.44.121(广东-广州)	1	20	网球	1级别	1	1	1	1	2	1	1	1	1	1	1	1	2	1	1	1	1	1	1	1	1	1	1	1	1	1	1	1	1	1	4	1	1	1	2	1	1	1	1	1
401	2020/10/14 18:02:45	162秒	微信	N/A	120.230.136.4(广东-江门)	1	21	跆拳道	国家二级	1	2	1	1	1	1	1	1	1	1	1	1	1	1	1	1	1	1	1	1	1	1	1	1	1	1	1	1	1	1	1	1	1	1	1	1	1	1	1	1
402	2020/10/14 18:03:36	281秒	微信	N/A	223.104.64.224(广东-广州)	2	20	游泳	1级别	1	1	1	1	1	1	1	1	1	1	1	1	1	1	1	1	1	1	1	1	1	1	1	1	1	1	1	1	1	1	1	1	1	1	1	1	1	1	1	1
403	2020/10/14 18:04:00	235秒	微信	N/A	61.140.62.236(广东-广州)	1	20	网球	1级别	1	1	1	1	1	2	2	1	2	1	2	1	1	1	1	1	1	1	1	1	1	1	1	1	1	1	1	2	1	1	1	1	1	1	1	1	1	1	1	1
404	2020/10/14 18:04:14	207秒	微信	N/A	223.104.1.248(广东-广州)	1	20	游泳	1级别	1	1	1	1	1	1	1	1	1	2	2	1	1	1	1	1	1	1	1	1	1	1	1	1	1	1	1	1	1	1	1	1	1	1	1	1	1	1	1	1
405	2020/10/14 18:04:15	319秒	微信	N/A	14.28.150.209(广东-深圳)	1	22	游泳	1级别	1	2	1	2	2	1	1	1	1	1	2	1	1	1	1	1	1	1	2	1	1	1	1	1	3	2	1	1	1	1	4	1	1	1	2	2	2	2	1	1
406	2020/10/14 18:04:16	1331秒	微信	N/A	14.25.165.236(广东-广州)	1	20	游泳	1级别	1	1	1	1	2	2	1	1	1	1	2	1	1	2	2	1	1	1	1	1	1	1	1	1	1	2	1	1	1	1	1	1	1	1	1	1	1	1	1	1
407	2020/10/14 18:05:16	110秒	微信	N/A	112.96.37.91(广东-珠海)	1	19	跆拳道	1级别	1	1	1	1	2	3	1	1	1	2	2	1	2	1	1	2	4	3	3	3	3	3	2	2	3	3	4	3	3	3	3	3	3	3	3	3	4	2	3	2
408	2020/10/14 18:05:18	182秒	微信	N/A	117.136.32.95(广东-广州)	1	22	游戏	1级别	1	1	1	1	1	2	2	1	1	1	1	1	1	1	1	1	1	1	2	1	1	1	1	1	2	1	1	1	1	1	1	1	1	1	1	1	1	1	1	1
409	2020/10/14 18:05:44	197秒	微信	N/A	117.136.41.36(广东-广州)	1	20	篮球	1级别	2	3	1	1	1	1	1	1	1	1	2	1	1	1	1	1	1	1	2	1	2	2	1	1	1	1	1	1	1	1	3	1	1	1	1	1	1	1	1	1
410	2020/10/14 18:05:56	390秒	微信	N/A	223.104.1.244(广东-广州)	1	19	游泳	1级别	1	2	1	1	3	3	1	2	2	1	2	2	2	2	2	2	2	2	2	2	2	2	2	2	2	2	2	2	2	2	2	2	2	2	2	2	2	2	2	1
411	2020/10/14 18:07:46	181秒	微信	N/A	112.96.71.76(广东-广州)	1	20	篮球	1级别	1	1	1	1	2	1	1	1	1	1	1	1	1	1	1	1	1	1	1	1	1	1	1	1	1	1	1	1	1	1	1	1	1	1	1	1	1	1	1	1
412	2020/10/14 18:08:11	103秒	微信	N/A	183.236.0.91(广东-广州)	1	2	游泳	1级别	1	2	1	1	1	1	1	1	1	1	1	1	1	1	1	1	1	1	1	1	1	1	1	1	1	1	1	1	1	1	1	1	1	1	1	1	2	2	2	1
413	2020/10/14 18:08:20	451秒	微信	N/A	112.96.134.78(广东-广州)	2	19	跳高	国家二级	2	2	2	3	3	2	3	1	3	3	2	1	3	2	3	2	3	3	3	3	1	4	2	2	2	2	2	2	3	2	4	1	2	4	3	3	2	3	1	2
414	2020/10/14 18:08:46	201秒	微信	N/A	14.28.151.188(广东-深圳)	1	22	游泳	1级别	1	1	1	2	1	1	1	1	1	1	1	1	2	1	1	1	1	1	1	1	1	1	1	1	1	1	1	1	1	1	4	1	1	1	1	1	1	1	1	1
415	2020/10/14 18:08:57	227秒	微信	N/A	117.136.12.234(广东-深圳)	2	20	游泳	1级别	1	2	1	2	3	1	1	1	2	2	2	2	1	1	2	2	1	1	1	1	1	1	1	1	1	2	2	2	2	1	1	1	2	2	1	1	1	2	2	2
416	2020/10/14 18:09:33	132秒	微信	N/A	14.24.25.205(广东-广州)	1	19	篮球	1级别	1	1	1	1	1	1	1	1	1	1	1	1	1	1	1	1	1	1	3	1	1	1	1	1	1	1	1	1	1	1	1	1	1	1	1	1	1	1	1	1
417	2020/10/14 18:10:59	237秒	微信	N/A	117.136.41.67(广东-广州)	2	20	跆拳道	国家二级	1	1	1	1	1	1	1	1	2	1	1	1	1	1	1	1	1	1	1	1	1	1	1	1	1	1	1	1	1	1	1	1	1	1	1	1	1	1	1	1
418	2020/10/14 18:13:44	242秒	微信	N/A	112.96.132.151(广东-广州)	1	20	跆拳道	国家二级	2	2	1	1	3	1	1	1	1	1	1	1	1	1	1	1	1	1	1	1	1	1	1	1	1	1	1	2	1	2	1	1	2	1	1	1	1	1	1	1
419	2020/10/14 18:14:22	438秒	微信	N/A	117.136.32.201(广东-东莞)	1	21	游泳	1级别	1	1	1	1	1	1	1	1	1	1	1	1	1	1	1	1	1	1	1	1	1	1	1	1	1	1	1	1	1	1	4	1	1	1	1	2	1	1	1	1
420	2020/10/14 18:14:33	120秒	微信	N/A	112.96.36.202(广东-广州)	1	21	田径	1级别	1	1	1	1	1	1	1	1	1	1	1	1	1	1	1	1	1	1	1	1	1	1	1	1	1	1	1	1	1	1	1	1	1	1	1	1	1	1	1	1
421	2020/10/14 18:17:06	174秒	微信	N/A	117.136.32.105(广东-广州)	1	19	田径	1级别	1	2	1	1	1	1	1	1	1	1	1	1	1	1	1	1	1	1	1	1	1	1	2	1	1	1	1	1	1	1	1	1	1	1	1	1	1	1	1	1
422	2020/10/14 18:17:52	191秒	微信	N/A	223.104.64.239(广东-广州)	1	20	篮球	1级别	1	1	1	2	1	1	2	1	1	1	2	1	2	1	1	1	1	1	1	1	1	2	1	1	1	1	1	1	1	1	1	1	1	1	1	1	1	1	1	1
423	2020/10/14 18:18:21	229秒	微信	N/A	120.230.136.81(广东-江门)	1	22	仰泳	国家三级	1	1	1	1	2	1	1	1	1	1	1	1	1	1	1	1	1	1	1	1	1	1	1	1	1	1	1	1	1	1	4	1	1	1	1	1	1	1	1	1
424	2020/10/14 18:18:45	437秒	微信	N/A	112.96.198.17(广东-广州)	1	17	棒球	国家二级	1	1	1	1	1	1	1	1	1	1	1	1	1	1	1	1	1	1	1	1	1	1	1	1	1	1	1	1	1	1	1	1	1	1	1	1	1	1	1	1
425	2020/10/14 18:23:36	520秒	微信	N/A	120.230.136.14(广东-江门)	2	21	足球	1级别	1	1	1	1	1	1	1	1	1	1	1	1	1	1	1	1	1	1	1	1	1	1	1	1	1	1	2	2	1	1	1	1	1	1	1	1	1	2	1	1
426	2020/10/14 18:23:37	174秒	微信	N/A	117.136.12.247(广东-佛山)	1	20	棒球	1级别	1	1	1	2	1	1	1	1	1	1	1	1	1	1	1	1	1	1	2	1	1	1	1	1	1	1	1	1	1	1	1	1	1	1	1	1	1	1	1	1
427	2020/10/14 18:25:01	214秒	微信	N/A	113.115.12.96(广东-广州)	1	20	篮球	1级别	1	2	2	2	2	2	2	2	2	2	2	2	2	2	2	2	2	2	2	2	2	2	2	1	1	1	1	1	1	1	1	1	1	1	1	1	1	1	1	1
428	2020/10/14 18:26:31	580秒	微信	N/A	117.136.12.244(广东-佛山)	2	(空)	(空)	国家二级	1	1	1	1	1	2	1	2	2	2	2	2	2	1	1	1	1	2	1	1	1	1	1	1	2	2	1	2	2	2	1	1	1	1	1	1	1	1	1	1
429	2020/10/14 18:26:45	282秒	微信	N/A	112.96.164.144(广东-广州)	1	23	游泳	1级别	1	1	1	1	1	1	1	1	1	1	1	1	1	1	1	1	1	1	1	1	1	1	1	1	1	1	1	1	1	1	1	1	1	1	1	1	1	1	1	1
430	2020/10/14 18:27:58	382秒	微信	N/A	223.104.64.74(广东-湛江)	1	20	篮球	1级别	1	1	1	1	1	1	1	1	1	1	2	1	1	1	1	1	1	1	1	1	1	1	1	1	1	2	1	1	1	1	1	1	2	1	1	2	2	2	1	1
431	2020/10/14 18:28:08	323秒	微信	N/A	103.27.26.169(广东-东莞)	2	23	跆拳道	国家二级	2	3	1	1	1	3	2	2	1	3	2	1	1	1	1	1	1	1	1	1	1	1	1	2	1	1	1	1	1	1	3	1	1	1	1	2	2	2	1	1
432	2020/10/14 18:28:44	153秒	微信	N/A	183.236.187.209(广东-湛江)	1	20	游泳	1级别	1	1	1	1	1	1	1	1	1	1	1	1	1	1	1	1	1	1	1	1	1	1	1	1	1	1	2	2	1	1	1	1	1	1	1	1	1	1	1	1
433	2020/10/14 18:29:35	118秒	微信	N/A	14.28.156.187(广东-深圳)	2	18	游泳	国家二级	2	1	1	1	1	1	1	1	1	1	1	1	1	1	1	1	1	1	1	1	1	1	1	1	1	1	1	1	1	1	1	1	1	1	1	1	1	1	1	1
434	2020/10/14 18:29:47	264秒	微信	N/A	183.236.187.210(广东-湛江)	1	22	游泳	1级别	1	1	1	1	1	1	1	1	1	1	1	1	1	1	1	1	1	1	1	1	1	1	1	1	1	1	1	1	1	1	4	1	1	1	1	1	1	1	1	1
435	2020/10/14 18:29:52	130秒	微信	N/A	183.40.235.140(广东-广州)	1	20	(空)	1级别	1	1	1	1	1	1	1	1	1	1	1	1	1	1	1	1	1	1	1	1	1	1	1	1	1	1	1	1	1	1	1	1	1	1	1	1	1	1	1	1
436	2020/10/14 18:30:31	122秒	微信	N/A	49.4.228.3(北京-北京)	2	23	跆拳道	国家二级	1	1	1	1	1	1	1	1	1	1	1	1	1	1	1	1	1	1	3	1	1	1	1	1	1	1	1	1	1	1	1	1	1	1	1	1	1	1	2	1
437	2020/10/14 18:30:40	522秒	微信	N/A	183.236.187.195(广东-湛江)	1	19	游泳	1级别	1	1	1	2	1	2	1	2	2	1	3	1	1	1	2	1	1	1	1	1	1	1	1	1	1	1	1	1	1	1	1	1	1	1	1	1	1	1	1	1
438	2020/10/14 18:31:25	86秒	微信	N/A	117.136.12.172(广东-深圳)	1	21	排球	1级别	1	1	1	2	2	1	1	1	1	1	1	1	1	1	1	1	1	1	1	1	1	1	1	1	1	1	1	1	1	1	1	1	1	1	1	1	1	1	1	1
439	2020/10/14 18:31:31	609秒	微信	N/A	183.236.187.205(广东-湛江)	1	19	游泳	1级别	1	2	1	1	1	3	1	1	3	1	2	1	1	1	1	1	1	1	2	1	2	1	1	1	1	1	2	2	1	2	4	1	1	2	1	2	2	2	1	2
440	2020/10/14 18:32:18	248秒	微信	N/A	14.24.203.130(广东-广州)	1	18	游泳	国家三级	1	2	1	1	1	2	1	1	1	1	1	1	1	1	2	1	1	1	1	1	1	1	2	1	3	2	2	1	1	2	2	1	2	3	2	2	1	1	1	2
441	2020/10/14 18:32:20	157秒	微信	N/A	223.104.63.116(广东-未知)	1	20	游泳	1级别	1	1	1	2	1	1	1	1	1	1	1	1	1	1	1	1	1	1	1	1	1	1	1	1	1	1	1	1	1	1	1	1	1	1	1	1	1	1	1	1
442	2020/10/14 18:32:29	195秒	微信	N/A	218.20.220.252(广东-广州)	2	22	跆拳道	国家二级	1	1	1	1	1	1	1	1	1	1	1	1	1	1	1	1	1	1	1	1	1	1	1	1	1	1	1	1	1	1	4	1	1	1	1	1	1	1	1	1
443	2020/10/14 18:32:43	209秒	微信	N/A	183.40.217.127(广东-广州)	1	22	游泳	1级别	1	1	1	1	1	1	1	1	1	1	1	1	1	1	1	1	1	1	1	1	2	2	1	1	3	1	1	1	2	1	1	1	1	1	1	1	1	1	2	1
444	2020/10/14 18:33:01	101秒	微信	N/A	117.136.33.165(广东-湛江)	1	19	游泳	1级别	1	1	1	1	1	1	1	1	1	1	1	1	1	1	1	1	1	1	1	1	1	1	1	1	1	1	1	1	1	1	1	1	1	1	1	1	1	1	1	1
445	2020/10/14 18:33:15	140秒	微信	N/A	14.24.28.57(广东-广州)	1	22	游泳	1级别	1	1	1	1	2	1	1	1	1	1	1	1	1	1	1	1	1	1	1	1	1	1	1	1	1	1	1	1	1	1	1	1	1	1	1	1	1	1	1	1
446	2020/10/14 18:34:25	123秒	微信	N/A	183.236.187.203(广东-湛江)	1	1	游泳	1级别	1	1	1	1	1	1	1	1	1	1	1	1	1	1	1	1	1	1	1	1	1	1	1	1	1	1	1	1	1	1	1	1	1	1	1	1	1	1	1	1
447	2020/10/14 18:34:38	320秒	微信	N/A	117.136.34.37(广东-广州)	2	23	跆拳道	国家二级	1	1	1	1	1	4	3	2	2	2	2	1	1	1	2	1	2	2	1	2	2	1	2	1	3	2	3	2	1	2	2	3	3	1	2	2	2	3	3	2
448	2020/10/14 18:34:52	471秒	微信	N/A	113.115.3.129(广东-广州)	2	20	田径	1级别	1	1	1	1	2	1	1	1	2	2	2	1	1	1	1	1	1	1	1	1	1	1	1	3	2	2	1	1	2	2	1	1	2	1	2	2	2	2	2	2
449	2020/10/14 18:35:18	798秒	微信	N/A	120.230.136.41(广东-江门)	2	20	跆拳道	国家二级	1	1	1	1	1	1	1	1	1	1	1	1	1	1	1	1	1	1	1	1	1	1	1	1	1	1	1	1	1	1	1	1	1	1	1	1	1	1	1	1
450	2020/10/14 18:35:23	532秒	微信	N/A	113.115.1.193(广东-广州)	1	21	游泳	1级别	2	3	1	3	3	3	3	3	3	3	3	3	2	3	3	3	2	3	2	2	1	2	1	1	2	2	1	2	2	2	1	2	2	2	2	2	2	2	2	2
451	2020/10/14 18:35:51	281秒	微信	N/A	112.96.165.100(广东-广州)	1	22	跆拳道	国家二级	1	1	1	2	2	2	2	2	2	1	1	2	2	1	2	2	1	1	2	2	1	3	2	2	2	3	2	2	1	2	1	2	2	2	2	2	2	2	2	2
452	2020/10/14 18:36:32	152秒	微信	N/A	14.28.183.120(广东-深圳)	1	23	游泳	1级别	1	1	1	1	1	1	1	1	1	1	1	1	1	1	1	1	1	1	1	1	1	1	1	1	1	1	1	1	1	1	1	1	1	1	1	1	1	1	1	1
453	2020/10/14 18:37:05	269秒	微信	N/A	183.236.0.92(广东-广州)	1	23	游泳	1级别	1	2	1	1	1	1	2	2	2	1	2	1	1	1	1	1	1	1	1	1	1	1	1	1	1	1	1	1	1	1	1	1	1	1	1	2	2	2	1	2
454	2020/10/14 18:38:18	1189秒	微信	N/A	218.19.145.83(广东-广州)	1	19	篮球	1级别	1	1	1	1	2	1	1	1	1	1	1	1	1	1	1	1	1	1	1	1	1	1	1	1	3	1	1	1	1	1	4	1	1	1	3	1	1	1	1	1
455	2020/10/14 18:38:32	162秒	微信	N/A	183.236.187.194(广东-湛江)	1	20	游泳	1级别	1	1	1	1	1	1	1	1	1	1	1	1	1	1	2	1	1	1	2	1	1	1	2	1	1	1	1	1	1	1	1	1	1	1	1	1	1	1	1	1
456	2020/10/14 18:38:39	297秒	微信	N/A	112.96.179.74(广东-广州)	1	21	游泳	1级别	1	1	1	1	1	1	1	1	1	1	1	1	1	1	1	1	1	1	1	1	1	1	1	1	1	1	1	1	1	1	1	1	1	1	1	2	1	1	1	2
457	2020/10/14 18:40:38	157秒	微信	N/A	117.136.31.221(广东-广州)	1	22	跆拳道	国家二级	1	1	1	1	1	1	1	1	1	1	1	1	1	1	1	1	1	1	1	1	1	1	1	1	1	1	1	1	1	1	1	1	1	1	1	1	1	1	1	1
458	2020/10/14 18:41:52	802秒	微信	N/A	112.96.199.103(广东-广州)	1	23	跆拳道	国家一级	1	1	1	1	2	2	1	1	2	1	1	1	1	1	1	2	1	1	2	1	2	2	1	1	2	2	2	2	4	1	4	1	2	2	2	2	4	3	2	2
459	2020/10/14 18:42:23	4411秒	微信	N/A	117.136.41.75(广东-广州)	1	19	田径	国家三级	1	1	1	1	2	1	1	1	1	1	2	1	2	1	2	1	1	1	1	1	1	1	1	1	1	2	1	1	1	1	1	1	1	1	1	1	3	1	1	1
460	2020/10/14 18:42:43	528秒	微信	N/A	112.96.115.165(广东-广州)	1	24	游泳	1级别	1	1	1	1	2	2	2	2	2	2	2	2	1	2	1	1	1	2	2	1	1	1	1	1	1	2	2	2	2	2	2	2	2	2	2	2	2	2	2	1
461	2020/10/14 18:42:57	205秒	微信	N/A	112.96.115.196(广东-广州)	1	21	游一游	国家一级	1	2	1	1	2	3	3	1	2	2	1	1	1	1	1	1	1	1	2	3	1	3	1	1	2	1	1	1	1	1	1	1	1	2	1	2	2	2	1	2
462	2020/10/14 18:44:30	252秒	微信	N/A	211.97.6.117(广东-广州)	1	20	篮球	1级别	1	2	1	2	2	1	1	1	1	1	1	1	1	1	1	1	1	1	1	1	1	1	1	1	1	1	1	1	1	1	1	1	1	1	1	1	1	1	1	1
463	2020/10/14 18:44:47	183秒	微信	N/A	120.230.136.62(广东-江门)	1	20	篮球	1级别	1	2	1	1	3	2	1	1	3	3	3	3	3	3	3	3	3	3	3	3	3	3	2	1	3	2	2	4	1	1	1	1	1	1	1	1	4	3	3	1
464	2020/10/14 18:46:44	255秒	微信	N/A	112.96.106.1(广东-广州)	1	19	游泳	1级别	1	1	1	1	1	1	1	1	1	1	1	1	1	1	1	1	1	1	2	1	1	1	1	1	1	1	1	1	1	1	1	1	1	1	1	1	1	1	1	1
465	2020/10/14 18:49:53	222秒	微信	N/A	117.136.40.132(广东-广州)	1	21	足球	1级别	1	2	1	1	1	2	1	1	1	1	3	1	1	1	1	1	1	1	1	1	1	1	1	1	1	1	1	1	1	1	1	1	1	1	1	1	1	1	1	1
466	2020/10/14 18:51:36	138秒	微信	N/A	120.230.136.111(广东-江门)	1	19	柔道	国家一级	2	2	2	2	2	2	2	2	2	1	1	1	2	2	2	2	2	1	1	2	1	1	1	1	1	2	1	1	1	1	1	1	1	1	1	1	1	1	1	1
467	2020/10/14 18:52:23	314秒	微信	N/A	117.136.41.66(广东-广州)	1	20	兵乓球	1级别	1	1	1	1	1	1	2	3	3	1	2	1	1	3	4	1	1	1	1	2	1	4	1	1	3	1	2	2	1	1	1	1	2	2	2	2	3	2	1	2
468	2020/10/14 18:52:35	311秒	微信	N/A	223.104.65.62(广东-湛江)	1	18	游泳	1级别	1	1	1	1	1	2	1	1	1	1	1	1	1	1	1	1	1	1	1	1	1	1	1	1	1	1	1	1	2	1	1	1	1	1	1	1	1	1	1	1
469	2020/10/14 18:54:48	173秒	微信	N/A	218.19.145.80(广东-广州)	1	20	篮球	1级别	1	2	1	1	1	1	1	1	1	1	1	1	2	1	1	1	1	1	1	1	1	1	1	1	1	1	1	1	1	1	1	1	1	1	1	1	2	1	1	1
470	2020/10/14 18:55:50	355秒	微信	N/A	112.96.102.59(广东-广州)	1	19	游泳	1级别	2	2	1	3	2	2	1	1	3	2	2	1	2	2	3	1	1	2	1	1	1	2	2	1	2	1	2	2	2	1	1	1	2	1	3	3	3	2	2	2
471	2020/10/14 18:56:29	341秒	微信	N/A	183.236.187.196(广东-湛江)	1	20	潜水	1级别	1	1	1	1	2	2	1	1	2	2	2	1	1	1	1	1	1	1	1	1	1	1	1	1	1	1	2	1	1	1	1	1	1	1	1	1	1	1	1	1
472	2020/10/14 18:57:55	772秒	微信	N/A	218.19.145.72(广东-广州)	1	19	1	1级别	1	1	1	1	1	2	1	1	1	1	1	1	1	1	1	1	1	1	1	1	1	1	1	1	1	3	1	1	1	1	1	1	2	1	3	2	2	1	1	1
473	2020/10/14 18:58:32	411秒	微信	N/A	117.136.79.41(广东-广州)	1	21	足球	1级别	1	2	1	1	1	2	1	1	2	2	2	1	2	1	1	1	1	1	1	2	1	2	1	1	1	1	1	1	1	1	1	1	1	1	1	1	1	1	1	1
474	2020/10/14 18:59:00	146秒	微信	N/A	183.236.187.205(广东-湛江)	1	20	游泳	1级别	1	1	1	1	1	1	1	1	1	1	1	1	1	1	1	1	1	1	1	1	1	1	1	1	1	1	1	1	1	1	1	1	1	1	1	1	1	1	1	1
475	2020/10/14 19:00:07	234秒	微信	N/A	112.96.173.38(广东-广州)	2	19	跆拳道	国家二级	1	1	1	1	1	3	1	2	3	2	3	1	1	1	4	1	1	1	4	1	1	1	2	4	2	3	2	3	3	2	1	2	2	4	2	2	4	2	4	1
476	2020/10/14 19:00:43	1090秒	微信	N/A	183.40.239.251(广东-广州)	1	21	足球	1级别	1	1	1	1	1	1	1	1	1	1	1	1	1	1	1	1	1	1	1	1	1	1	1	1	1	1	1	1	1	1	1	1	1	1	1	1	1	1	1	1
477	2020/10/14 19:01:13	276秒	微信	N/A	211.97.6.126(广东-广州)	1	19	篮球	1级别	1	3	3	3	2	2	1	1	1	1	1	1	1	1	1	1	1	1	1	1	1	1	1	1	1	1	1	2	1	1	1	1	1	1	1	2	2	2	2	1
478	2020/10/14 19:03:15	216秒	微信	N/A	211.97.6.120(广东-广州)	1	20	(空)	1级别	1	1	1	1	1	1	1	1	1	1	1	1	1	1	1	1	1	1	1	1	1	1	1	1	1	1	1	1	1	1	1	1	1	1	1	1	1	1	1	1
479	2020/10/14 19:05:24	950秒	微信	N/A	223.104.64.220(广东-未知)	1	23	游泳	1级别	1	1	1	1	1	1	1	1	2	1	2	1	1	1	1	1	1	1	2	1	1	1	1	1	1	1	1	1	1	1	1	1	1	1	1	1	1	1	1	1
480	2020/10/14 19:05:55	576秒	微信	N/A	211.97.6.119(广东-广州)	2	20	健美操	1级别	1	1	1	1	3	3	1	3	2	2	2	2	1	1	2	2	2	2	2	1	1	1	2	1	2	2	2	2	3	2	4	1	2	2	2	2	3	2	2	2
481	2020/10/14 19:07:32	121秒	微信	N/A	14.25.42.61(广东-未知)	1	21	游泳	1级别	1	1	1	1	1	1	1	1	1	1	1	1	1	1	1	1	1	1	1	1	1	1	1	1	1	1	1	1	1	1	1	1	1	1	1	1	1	1	1	1
482	2020/10/14 19:08:46	177秒	微信	N/A	14.24.133.146(广东-广州)	1	20	游泳	1级别	1	2	2	2	2	3	2	2	2	2	2	2	2	2	2	3	2	2	2	2	2	2	2	2	3	2	2	2	2	2	2	2	2	2	2	2	2	2	2	2
483	2020/10/14 19:08:52	132秒	微信	N/A	112.96.196.51(广东-广州)	1	21	游泳	1级别	1	1	1	1	1	1	1	1	1	1	1	1	1	1	1	1	1	1	1	1	1	1	1	1	3	1	1	1	1	1	1	1	1	1	1	1	1	1	1	1
484	2020/10/14 19:08:52	107秒	微信	N/A	223.104.65.124(广东-湛江)	1	20	游泳	国家三级	1	1	1	1	1	1	1	2	1	1	1	2	2	1	1	1	1	1	2	1	2	2	1	2	2	2	2	2	1	2	1	4	3	2	3	2	3	1	1	2
485	2020/10/14 19:08:56	155秒	微信	N/A	14.30.7.13(广东-深圳)	1	20	游泳	1级别	1	1	2	1	1	2	2	2	2	1	2	3	2	1	1	3	1	1	2	1	2	1	4	4	3	3	3	2	2	2	1	1	2	2	4	2	2	2	3	3
486	2020/10/14 19:09:01	181秒	微信	N/A	117.136.12.81(广东-佛山)	1	20	游泳	1级别	1	2	1	1	2	1	1	1	1	1	3	1	1	1	1	1	1	1	2	1	1	1	1	1	1	2	1	1	2	1	1	1	1	1	1	2	2	2	2	2
487	2020/10/14 19:09:08	112秒	微信	N/A	223.104.65.97(广东-湛江)	1	19	游泳	1级别	1	1	1	1	1	1	1	1	1	1	2	1	1	1	1	1	1	1	2	1	1	1	1	1	1	1	1	1	1	1	4	1	1	1	1	1	1	1	1	1
488	2020/10/14 19:10:36	238秒	微信	N/A	218.19.145.69(广东-广州)	1	20	跑步	1级别	1	2	1	1	1	1	1	1	1	1	2	1	1	1	1	1	1	1	1	2	1	2	1	1	3	1	1	1	1	1	4	1	1	1	1	2	1	1	1	1
489	2020/10/14 19:11:12	217秒	微信	N/A	112.96.104.202(广东-广州)	1	20	游泳	国家三级	2	2	1	2	2	1	2	1	2	1	2	1	1	1	1	1	1	1	1	1	1	1	2	1	2	1	1	1	2	1	1	1	1	1	1	1	1	2	1	1
490	2020/10/14 19:12:05	394秒	微信	N/A	112.96.197.146(广东-广州)	2	20	游泳	1级别	1	3	3	3	3	4	3	3	4	3	3	3	1	1	3	3	3	4	2	1	3	2	2	1	1	2	1	1	2	1	2	2	1	1	2	2	2	2	2	2
491	2020/10/14 19:12:48	295秒	微信	N/A	223.104.66.83(广东-东莞)	1	20	篮球	1级别	1	1	1	1	1	2	1	1	2	1	2	1	1	1	1	1	1	2	2	1	1	3	2	1	1	1	2	1	1	1	1	1	1	1	1	2	2	2	2	1
492	2020/10/14 19:13:34	157秒	微信	N/A	112.96.38.33(广东-广州)	2	21	网球	1级别	1	2	1	2	2	2	1	1	1	1	1	1	1	1	1	1	1	1	1	1	1	1	1	1	1	1	1	1	1	1	1	1	1	1	1	1	1	1	1	1
493	2020/10/14 19:14:25	468秒	微信	N/A	120.230.136.15(广东-江门)	1	19	(空)	国家一级	2	1	1	1	1	1	1	1	1	1	1	1	2	1	1	1	1	1	1	1	1	1	1	1	1	2	1	1	1	1	1	2	1	1	1	1	1	1	1	1
494	2020/10/14 19:15:50	267秒	微信	N/A	112.96.193.84(广东-佛山)	1	21	游泳	1级别	1	1	1	2	2	1	1	2	1	1	2	3	3	1	1	3	1	1	1	1	1	1	1	1	2	1	1	1	1	1	4	1	1	1	1	1	3	1	1	1
495	2020/10/14 19:17:02	651秒	微信	N/A	14.28.187.73(广东-深圳)	2	20	游泳	1级别	2	4	1	1	2	3	2	2	2	2	2	2	2	1	3	2	2	2	3	1	3	2	2	1	2	2	2	4	2	1	4	1	2	1	2	2	2	3	4	2
496	2020/10/14 19:17:43	554秒	微信	N/A	112.96.194.167(广东-佛山)	2	21	游泳	国家二级	1	1	1	1	1	1	1	1	1	1	1	1	1	1	1	1	1	1	1	1	1	1	1	1	1	1	1	1	1	1	1	1	1	1	1	1	1	1	1	1
497	2020/10/14 19:18:35	387秒	微信	N/A	211.97.6.124(广东-广州)	2	20	健美操	1级别	1	2	1	1	1	1	1	1	1	1	1	1	1	1	1	1	1	1	1	1	1	1	1	1	1	1	1	1	1	1	1	1	1	1	1	1	1	1	1	1
498	2020/10/14 19:21:05	730秒	微信	N/A	112.96.173.21(广东-广州)	1	20	短跑	国家二级	2	1	1	1	1	1	2	2	2	2	3	1	1	1	2	1	2	1	1	3	2	2	1	2	3	2	1	2	2	1	1	1	1	2	2	2	2	1	1	2
499	2020/10/14 19:21:45	199秒	微信	N/A	120.230.136.112(广东-江门)	1	21	游泳	国家二级	1	1	1	1	1	1	1	1	1	1	1	1	1	1	1	1	1	1	1	1	1	1	1	1	1	1	1	1	1	1	1	1	1	1	1	1	1	1	1	1
500	2020/10/14 19:21:53	107秒	微信	N/A	112.96.38.144(广东-广州)	1	20	田径	国家二级	1	1	1	1	1	1	1	1	1	1	1	1	1	1	1	1	1	1	1	1	1	1	1	1	1	1	1	1	1	1	1	1	1	1	1	1	1	1	1	1
501	2020/10/14 19:22:00	257秒	微信	N/A	183.236.0.87(广东-广州)	1	23	游泳	国家二级	2	2	1	1	1	1	1	1	1	1	1	1	1	1	1	1	1	1	1	1	1	1	1	2	2	1	1	1	1	1	1	1	1	1	1	1	1	1	1	1
502	2020/10/14 19:25:23	182秒	微信	N/A	112.96.100.55(广东-广州)	1	20	篮球	1级别	1	1	1	1	1	1	1	1	2	1	2	1	1	1	1	1	1	1	1	1	1	1	1	1	1	1	1	1	1	1	1	1	1	1	1	1	1	1	1	1
503	2020/10/14 19:26:47	323秒	微信	N/A	117.136.12.150(广东-深圳)	1	19	跆拳道	国家二级	1	1	1	1	1	1	1	1	1	1	1	1	1	1	1	1	1	1	1	1	1	1	1	1	1	1	1	1	1	1	1	1	1	1	1	1	1	1	1	1
504	2020/10/14 19:28:48	172秒	微信	N/A	112.96.179.134(广东-广州)	2	19	篮球	国家二级	1	2	1	1	2	1	2	1	1	1	1	1	1	1	1	1	1	1	1	1	1	1	1	1	1	1	1	1	1	1	1	1	1	1	1	1	2	1	1	1
505	2020/10/14 19:30:21	406秒	微信	N/A	112.96.104.32(广东-广州)	2	17	跆拳道	国家二级	1	3	1	1	1	1	2	1	1	1	2	1	1	1	2	1	1	1	2	1	2	1	1	1	1	1	2	2	1	1	1	1	1	1	1	2	2	1	1	1
506	2020/10/14 19:34:02	254秒	微信	N/A	112.96.103.145(广东-广州)	2	18	篮球	国家二级	1	1	1	1	1	2	1	2	1	1	2	1	1	1	1	1	1	1	1	1	1	1	1	1	1	2	1	2	2	1	1	2	2	2	2	1	1	2	1	1
507	2020/10/14 19:34:59	347秒	微信	N/A	117.136.79.204(广东-茂名)	1	21	游泳	1级别	1	1	1	1	1	1	2	1	1	1	2	1	1	1	1	1	1	1	1	1	1	1	1	1	1	1	1	1	1	1	1	1	1	1	1	1	1	1	1	1
508	2020/10/14 19:37:07	154秒	微信	N/A	117.136.32.195(广东-东莞)	1	20	跆拳道	国家一级	1	1	1	1	1	1	1	1	1	1	1	1	1	1	1	1	1	1	1	1	1	1	1	1	1	1	1	1	1	1	1	1	1	1	1	1	1	1	1	1
509	2020/10/14 19:38:04	112秒	微信	N/A	117.136.32.87(广东-广州)	1	20	篮球	1级别	1	2	2	2	2	2	2	2	2	2	2	2	2	2	2	2	2	2	2	2	2	2	2	2	2	2	2	2	2	2	1	2	2	1	2	2	2	2	2	3
510	2020/10/14 19:38:14	165秒	微信	N/A	223.104.65.104(广东-湛江)	1	20	游泳	1级别	1	2	1	1	1	1	1	1	1	1	1	1	1	1	1	1	1	1	1	1	2	1	2	2	2	2	2	2	3	2	1	2	3	1	3	2	3	1	1	2
511	2020/10/14 19:39:06	834秒	微信	N/A	117.136.12.144(广东-深圳)	1	19	游泳	国家三级	1	2	2	1	1	2	2	1	2	1	1	1	1	1	2	1	1	1	1	2	1	1	3	2	4	4	4	4	4	4	1	1	4	3	4	3	3	3	4	3
512	2020/10/14 19:40:42	159秒	微信	N/A	14.25.8.160(广东-广州)	1	22	游泳	1级别	1	1	1	1	1	1	1	2	1	1	1	1	1	1	1	1	1	1	1	1	1	1	1	1	1	1	1	1	1	1	1	1	2	1	2	2	2	2	2	2
513	2020/10/14 19:48:00	518秒	微信	N/A	223.104.66.83(广东-东莞)	2	20	篮球	1级别	2	2	1	1	2	2	1	1	1	2	1	1	1	1	1	1	1	1	1	1	1	1	1	1	1	2	1	2	1	1	1	1	2	2	1	2	1	2	2	2
514	2020/10/14 19:58:51	276秒	微信	N/A	223.104.63.74(广东-未知)	1	24	游泳	国家二级	1	1	1	1	1	1	1	1	1	1	1	1	1	1	1	1	1	1	1	1	1	1	1	1	1	1	1	1	1	1	1	1	1	1	1	1	1	1	1	1
515	2020/10/14 20:02:43	201秒	微信	N/A	223.104.64.239(广东-广州)	2	19	游泳	1级别	1	2	1	1	1	1	2	1	1	1	1	1	1	1	1	1	1	1	1	2	1	1	1	1	1	2	2	1	2	1	1	2	2	1	1	1	1	1	1	1
516	2020/10/14 20:04:52	169秒	微信	N/A	223.104.66.143(广东-未知)	1	22	游泳	1级别	2	2	1	1	1	1	1	1	1	1	1	1	1	1	1	1	1	1	1	1	1	1	1	1	1	1	1	1	1	1	1	1	1	1	1	1	1	1	1	1
517	2020/10/14 20:07:39	103秒	微信	N/A	120.230.136.49(广东-江门)	1	19	游泳	1级别	1	1	1	3	2	1	1	1	1	1	2	1	1	1	1	2	1	1	1	1	1	1	1	1	1	1	1	1	1	1	1	1	1	1	1	1	1	1	1	1
518	2020/10/14 20:07:55	344秒	微信	N/A	113.115.26.126(广东-广州)	1	20	游泳	1级别	1	1	1	1	1	1	1	1	1	1	1	1	2	1	1	1	1	1	1	1	1	1	1	1	1	1	1	1	1	1	1	1	1	1	1	1	1	1	1	1
519	2020/10/14 20:11:53	376秒	微信	N/A	14.24.58.59(广东-深圳)	1	20	游泳	1级别	1	2	1	1	3	1	1	1	1	1	1	1	1	1	1	1	1	1	1	1	1	1	1	1	1	1	1	1	2	1	1	1	1	1	1	1	1	1	1	1
520	2020/10/14 20:16:24	504秒	微信	N/A	112.96.71.161(广东-广州)	2	21	(空)	1级别	1	1	1	1	1	1	1	1	1	1	1	1	1	1	1	1	1	1	1	1	1	1	1	1	2	2	1	1	1	1	1	1	1	1	1	1	1	1	1	1
521	2020/10/14 20:17:49	128秒	微信	N/A	14.25.192.48(广东-广州)	1	20	游泳	1级别	1	1	1	1	1	1	1	1	1	1	1	1	1	1	1	1	1	1	1	1	1	1	1	1	1	1	1	1	1	1	1	1	1	1	1	1	1	1	1	1
522	2020/10/14 20:27:42	1334秒	微信	N/A	223.104.1.231(广东-江门)	1	22	游泳	1级别	1	1	1	1	1	4	1	1	1	2	1	1	1	1	1	1	1	1	1	1	1	1	2	1	4	3	1	1	1	2	1	1	1	1	1	2	2	2	2	2
523	2020/10/14 20:27:59	109秒	微信	N/A	116.199.102.148(广东-广州)	2	22	跆拳道	国家二级	1	1	1	1	1	1	1	1	1	1	1	1	1	1	1	1	1	1	1	1	1	1	1	1	1	1	1	1	1	1	1	1	1	1	1	1	1	1	1	1
524	2020/10/14 20:28:18	3989秒	微信	N/A	117.136.41.40(广东-广州)	1	19	游泳	1级别	1	1	1	1	1	1	1	1	1	1	1	1	1	1	1	1	1	1	1	1	1	1	1	1	3	1	1	2	1	1	1	1	2	1	1	2	1	1	1	1
525	2020/10/14 20:32:17	228秒	微信	N/A	223.104.45.67(福建-泉州)	2	23	跆拳道	国家二级	2	1	1	2	2	1	1	2	2	2	3	1	1	1	1	1	1	1	1	1	1	1	1	1	2	2	1	1	1	1	1	1	1	2	1	2	2	2	1	1
526	2020/10/14 20:32:29	84秒	微信	N/A	117.136.32.214(广东-惠州)	2	237	跆拳道	国家二级	1	1	1	1	1	1	1	1	1	1	1	1	1	1	1	1	1	1	1	1	1	1	1	1	1	1	1	1	1	1	1	1	1	1	1	1	1	1	1	1
527	2020/10/14 20:33:47	186秒	微信	N/A	117.136.12.196(广东-深圳)	2	18	体育	1级别	1	1	1	1	1	2	2	1	1	1	1	1	1	1	1	1	1	1	1	1	1	2	1	1	1	1	1	1	1	1	1	1	1	1	1	1	1	1	1	1
528	2020/10/14 20:36:31	145秒	微信	N/A	14.24.138.200(广东-广州)	1	22	游泳、篮球	1级别	1	1	1	1	1	1	1	1	1	1	1	1	1	1	1	1	1	1	1	1	1	1	1	1	2	1	1	2	1	2	1	2	2	1	1	1	1	1	1	1
529	2020/10/14 20:37:07	326秒	微信	N/A	117.136.40.167(广东-广州)	2	20	长跑	1级别	1	2	1	1	2	2	1	1	1	1	2	1	1	1	1	1	1	1	2	1	1	1	2	1	3	2	2	2	1	2	4	1	2	4	1	2	3	2	4	2
530	2020/10/14 20:39:44	178秒	微信	N/A	183.236.0.93(广东-广州)	2	20	游泳	1级别	1	1	1	1	2	2	2	2	2	1	1	2	1	1	1	1	1	1	1	1	1	1	1	1	1	1	1	1	1	1	1	1	1	1	1	1	2	1	1	2
531	2020/10/14 20:45:07	278秒	微信	N/A	183.236.0.88(广东-广州)	2	21	游泳	国家三级	1	2	1	1	1	2	1	1	1	1	1	1	1	1	1	1	1	1	1	1	1	1	1	1	1	1	1	1	1	1	1	1	1	1	1	2	1	1	1	1
532	2020/10/14 21:00:49	622秒	微信	N/A	113.119.86.109(广东-广州)	1	21	游泳	国家健将	2	1	2	1	2	3	1	2	2	1	2	2	1	1	2	1	1	1	2	1	1	2	1	1	1	1	1	2	1	1	1	1	1	2	1	1	1	1	1	1
533	2020/10/14 21:06:01	664秒	微信	N/A	117.136.41.75(广东-广州)	1	20	足球	1级别	1	1	1	1	1	1	1	1	1	1	2	1	1	1	1	1	2	1	1	1	1	1	2	1	1	2	1	4	1	1	1	1	2	1	1	2	2	2	1	2
534	2020/10/14 21:07:11	331秒	微信	N/A	112.96.135.51(广东-广州)	1	20	田径	1级别	1	1	1	1	1	1	1	1	1	1	1	1	1	1	1	1	1	1	1	1	1	1	1	1	1	2	1	2	1	1	1	1	1	1	1	1	1	1	1	1
535	2020/10/14 21:09:30	132秒	微信	N/A	14.25.131.116(广东-广州)	2	19	网球	国家二级	2	2	1	1	1	1	1	1	1	1	2	1	1	1	1	1	1	1	1	1	1	1	2	1	2	2	2	2	2	1	1	1	1	1	2	1	1	1	1	2
536	2020/10/14 21:19:12	201秒	微信	N/A	223.104.1.190(广东-江门)	1	20	游泳	1级别	1	2	1	1	1	1	1	1	1	1	1	1	1	1	1	1	1	1	1	1	1	1	1	1	1	1	1	1	1	1	1	1	1	1	1	1	2	2	1	1
537	2020/10/14 21:26:04	102秒	微信	N/A	117.136.31.224(广东-广州)	2	19	乒乓球	国家二级	1	2	1	1	1	1	1	1	1	1	1	1	1	1	1	1	1	1	1	1	1	1	1	1	1	1	1	1	1	1	1	1	1	1	1	1	1	1	1	1
538	2020/10/14 21:26:43	140秒	微信	N/A	112.96.224.221(广东-广州)	1	18	乒乓球	国家二级	1	1	1	1	1	1	1	1	1	1	1	1	1	1	1	1	1	1	1	1	1	1	1	1	1	1	1	1	1	1	1	1	1	1	1	1	1	1	1	1
539	2020/10/14 21:29:31	185秒	微信	N/A	120.230.136.30(广东-江门)	1	19	田径	国家一级	1	1	1	1	1	1	1	1	1	1	1	1	1	1	1	1	1	1	1	1	1	1	1	1	1	1	1	1	1	1	1	1	1	1	1	1	1	1	1	1
540	2020/10/14 21:38:12	212秒	微信	N/A	112.97.246.132(广东-东莞)	1	21	游泳	国家三级	1	1	1	1	1	1	1	2	1	1	1	1	1	1	1	1	1	1	1	1	1	1	1	1	1	1	1	1	1	1	4	1	1	1	1	1	1	1	1	1
541	2020/10/14 21:39:07	623秒	微信	N/A	117.136.32.103(广东-广州)	1	19	田径	国家二级	2	2	1	1	1	1	1	1	1	1	1	1	1	1	1	1	1	1	1	1	1	1	1	1	1	1	1	1	1	1	1	1	1	1	1	1	1	1	1	1
542	2020/10/14 21:39:56	567秒	微信	N/A	120.230.136.61(广东-江门)	1	19	羽毛球	国家一级	2	1	1	1	1	2	1	1	1	1	2	1	2	1	1	1	1	1	1	1	1	1	1	1	1	2	1	3	1	3	4	1	1	1	1	2	2	2	3	1
543	2020/10/14 21:43:53	284秒	微信	N/A	58.248.209.10(广东-广州)	1	21	游泳	1级别	1	1	1	1	1	1	1	1	1	1	1	1	2	1	1	1	1	1	3	1	1	2	1	1	2	1	1	1	1	1	1	1	1	1	1	1	1	1	1	1
544	2020/10/14 21:44:46	201秒	微信	N/A	223.104.66.200(广东-未知)	1	20	游泳	国家三级	1	1	1	1	1	1	1	1	1	1	1	1	1	1	1	1	1	1	1	1	1	1	1	1	1	1	1	1	1	1	1	1	1	1	1	1	1	1	1	1
545	2020/10/14 21:45:15	112秒	微信	N/A	120.230.136.1(广东-江门)	1	19	田径	1级别	1	1	1	1	1	1	1	1	1	1	1	1	1	1	1	1	1	1	1	1	1	1	1	1	1	1	1	1	1	1	1	1	1	1	1	1	1	1	1	1
546	2020/10/14 21:55:46	417秒	微信	N/A	117.136.32.80(广东-广州)	1	19	田径	国家一级	1	1	1	1	1	1	1	1	2	1	1	1	1	1	1	1	1	1	1	1	1	1	2	2	3	3	3	3	2	2	4	1	1	1	3	2	1	2	4	3
547	2020/10/14 22:01:43	176秒	微信	N/A	14.146.248.100(广东-广州)	1	22	游泳	1级别	1	1	1	1	1	1	1	1	1	1	1	1	1	1	1	1	1	1	1	1	1	1	1	1	1	1	1	1	1	1	1	1	1	1	1	1	1	1	1	1
548	2020/10/14 22:08:37	802秒	微信	N/A	112.96.224.49(广东-广州)	1	21	游泳	国家三级	1	2	1	2	2	2	2	2	2	1	1	1	1	1	2	1	1	1	3	1	1	2	1	1	1	1	1	1	2	1	1	1	2	1	1	2	2	1	1	2
549	2020/10/14 22:10:16	473秒	微信	N/A	120.230.136.12(广东-江门)	1	25	游泳	国家二级	1	1	1	1	1	1	1	1	1	1	1	1	1	1	1	1	1	1	2	1	1	1	1	1	1	1	1	1	1	1	1	1	1	1	1	1	1	1	1	1
550	2020/10/14 22:22:55	353秒	微信	N/A	120.230.136.98(广东-江门)	2	20	游泳	国家二级	1	1	1	1	1	1	1	1	1	1	1	1	1	1	1	1	1	1	2	1	1	1	2	1	1	2	1	1	2	1	1	1	2	1	1	1	1	1	1	1
551	2020/10/14 22:55:22	434秒	微信	N/A	112.96.112.13(广东-佛山)	1	20	足球	1级别	1	1	1	1	1	1	1	1	1	1	1	1	1	1	1	1	1	1	1	1	1	1	1	1	1	1	1	1	1	1	1	1	1	1	1	1	1	1	1	1
552	2020/10/14 23:19:41	172秒	微信	N/A	117.136.41.64(广东-广州)	1	19	乒乓球	国家二级	1	1	1	1	2	1	1	1	1	1	1	1	1	1	1	1	1	1	1	1	1	1	1	1	1	1	1	1	1	1	1	1	1	1	1	2	2	2	1	1
553	2020/10/14 23:37:24	319秒	微信	N/A	183.236.0.85(广东-广州)	1	22	游泳	国家二级	1	1	1	1	1	1	1	1	1	1	1	1	1	1	1	1	1	1	1	1	1	1	1	1	1	1	1	1	1	1	4	1	1	1	1	1	1	1	1	1
554	2020/10/15 3:04:45	202秒	微信	N/A	183.236.187.206(广东-湛江)	1	19	游泳	1级别	1	1	1	2	1	1	1	1	1	1	2	1	2	1	1	1	1	1	1	1	1	1	2	1	2	2	1	1	1	2	1	2	2	2	2	2	3	2	1	2
555	2020/10/15 8:31:04	594秒	微信	N/A	14.25.169.226(广东-广州)	1	22	田径	1级别	1	1	2	2	1	2	1	1	2	2	3	2	1	1	2	2	1	2	2	2	2	2	1	1	1	1	1	1	1	1	1	1	1	1	1	2	1	2	1	2
556	2020/10/15 10:44:42	88秒	微信	N/A	117.136.79.46(广东-广州)	2	21	(空)	国家二级	1	1	1	1	1	1	1	1	1	1	1	1	1	1	1	1	1	1	1	1	1	1	1	1	1	1	1	1	1	1	1	1	1	1	1	1	1	1	1	1
557	2020/10/15 14:00:15	311秒	微信	N/A	183.236.187.203(广东-湛江)	2	20	游泳	1级别	1	1	1	1	1	1	1	1	2	1	2	1	1	1	1	1	1	1	1	1	1	1	1	1	1	1	1	1	1	1	1	2	1	1	1	1	2	1	1	1
558	2020/10/15 14:00:25	338秒	微信	N/A	183.236.187.210(广东-湛江)	1	20	田径	1级别	1	2	1	1	1	1	1	1	1	1	1	1	1	1	1	1	1	1	1	1	1	1	1	1	1	1	1	1	1	1	1	1	1	1	1	2	2	1	1	1
559	2020/10/15 14:59:03	252秒	微信	N/A	223.104.64.79(广东-湛江)	2	20	游泳，篮球	1级别	2	1	1	1	1	2	1	1	1	2	2	1	1	1	2	1	1	2	1	1	1	1	1	1	1	1	1	1	1	1	1	1	1	1	1	1	2	1	1	1
560	2020/10/15 15:27:03	86秒	微信	N/A	14.25.40.133(广东-深圳)	1	21	游泳	1级别	1	1	1	1	2	2	2	1	1	1	2	1	1	2	1	1	1	1	1	1	1	1	1	1	1	1	1	2	1	1	2	1	2	1	1	2	2	2	2	2
561	2020/10/15 15:27:52	167秒	微信	N/A	223.104.66.210(广东-未知)	1	20	游泳	1级别	1	1	1	1	1	1	1	1	1	1	1	1	1	1	1	1	1	1	1	1	1	1	1	1	1	1	1	1	1	1	1	1	1	1	1	1	1	1	1	1
562	2020/10/15 15:33:03	387秒	微信	N/A	223.104.65.67(广东-湛江)	1	23	游泳	1级别	1	1	1	1	1	1	1	1	1	1	1	1	1	1	1	1	1	1	1	1	1	1	1	1	1	1	1	1	1	1	1	1	1	1	1	1	1	1	1	1
563	2020/10/15 15:45:09	151秒	微信	N/A	183.236.187.205(广东-湛江)	1	18	篮球游泳	1级别	1	3	1	1	2	1	1	2	1	1	2	1	1	1	1	1	1	1	1	1	1	1	1	1	1	1	1	1	1	1	1	1	1	1	1	1	1	1	1	1
564	2020/10/15 15:49:22	479秒	微信	N/A	117.136.32.26(广东-茂名)	1	22	50米自由泳	国家二级	1	1	1	2	1	1	1	1	2	1	1	1	2	1	1	1	1	1	2	1	1	1	1	1	1	1	1	1	1	1	1	1	1	1	1	1	1	1	1	1
565	2020/10/15 15:55:32	167秒	微信	N/A	183.236.187.209(广东-湛江)	1	20	篮球	1级别	1	1	1	1	1	1	1	1	1	1	1	1	1	1	1	1	1	1	1	1	1	1	1	1	2	3	2	3	1	3	3	3	3	3	2	2	3	3	3	3
566	2020/10/15 16:08:09	213秒	微信	N/A	223.104.66.233(广东-未知)	1	22	游泳	1级别	2	2	1	1	1	2	1	1	1	1	1	1	1	1	1	1	1	1	1	1	1	1	1	1	1	1	1	1	1	1	1	1	1	1	1	1	1	1	1	1
567	2020/10/15 16:13:00	188秒	微信	N/A	183.236.187.203(广东-湛江)	1	19	游泳	1级别	1	2	2	2	3	1	2	2	2	2	2	2	2	2	2	1	1	1	2	1	1	1	2	1	2	2	2	2	2	2	4	1	2	2	2	2	2	2	2	3
568	2020/10/15 16:14:09	218秒	微信	N/A	183.236.187.209(广东-湛江)	1	21	游泳	1级别	1	1	1	1	1	1	1	1	1	1	2	2	1	1	1	1	2	1	1	1	1	3	1	1	1	1	1	1	1	1	1	1	1	1	1	1	1	1	1	1
569	2020/10/15 16:15:38	328秒	微信	N/A	183.236.187.205(广东-湛江)	2	20	(空)	1级别	1	1	1	1	1	1	1	1	1	1	1	1	1	1	1	1	1	1	1	1	1	1	1	1	1	1	1	1	1	1	1	1	1	1	1	1	1	1	1	1
570	2020/10/15 16:15:52	199秒	微信	N/A	183.236.187.196(广东-湛江)	2	19	健美操	1级别	1	1	1	1	1	2	1	2	1	1	2	1	1	1	1	1	1	1	2	1	1	1	1	1	1	1	1	1	1	1	1	1	1	1	1	1	1	1	1	1
571	2020/10/15 16:23:09	402秒	微信	N/A	183.236.187.206(广东-湛江)	2	20	排球	1级别	1	2	1	1	2	1	1	1	1	1	2	1	2	2	1	1	1	1	2	1	1	1	2	1	1	1	1	1	1	1	4	1	1	1	1	2	4	2	1	1
572	2020/10/15 17:19:11	120秒	微信	N/A	112.96.43.222(广东-广州)	2	21	排球	1级别	1	1	1	1	1	1	1	1	1	1	2	1	1	1	1	1	1	1	2	1	1	1	1	1	1	1	1	1	1	1	1	1	1	1	1	1	1	1	1	1
573	2020/10/15 17:19:22	98秒	微信	N/A	183.236.187.205(广东-湛江)	2	18	足球	1级别	1	1	1	1	1	1	1	1	1	1	1	1	1	1	1	1	1	1	1	1	1	1	1	1	1	1	1	1	1	1	1	1	1	1	1	1	1	1	1	1
574	2020/10/15 17:21:07	144秒	微信	N/A	223.104.64.73(广东-湛江)	1	20	游泳	1级别	1	2	1	2	2	2	2	3	2	2	3	2	2	3	2	2	3	2	2	2	2	2	1	1	1	1	2	2	1	1	2	2	1	1	2	2	1	1	1	1
575	2020/10/15 18:02:09	136秒	微信	N/A	117.136.79.27(广东-广州)	1	19	游泳	国家一级	1	1	1	1	1	2	1	1	1	1	2	1	1	1	1	1	1	2	1	1	1	2	1	1	1	1	1	2	1	1	1	1	1	1	1	1	1	1	1	1
576	2020/10/15 18:04:24	302秒	微信	N/A	58.249.112.64(广东-广州)	2	20	游泳	国家一级	1	1	1	2	3	3	1	1	4	1	3	1	1	1	1	2	1	1	3	1	4	2	2	1	2	3	2	1	2	2	3	2	3	1	1	2	2	2	4	2
577	2020/10/15 18:05:48	388秒	微信	N/A	112.96.115.209(广东-广州)	1	24	游泳	国家一级	1	1	2	1	1	3	1	2	1	2	2	1	1	1	1	1	1	1	1	1	1	2	1	3	2	1	2	2	2	1	1	1	2	1	1	1	2	2	1	1
578	2020/10/15 18:06:02	205秒	微信	N/A	112.96.71.58(广东-广州)	1	19	蝶泳	国家健将	1	1	1	1	1	1	1	1	1	1	1	1	1	1	1	1	1	1	1	1	1	1	1	1	1	1	1	1	1	1	1	1	1	1	1	1	1	1	1	1
579	2020/10/15 18:07:07	125秒	微信	N/A	112.96.194.170(广东-佛山)	1	19	50米蝶泳	国家一级	1	1	1	1	1	1	1	1	1	4	4	1	1	1	1	1	1	4	1	1	1	1	1	4	4	3	2	4	4	2	1	4	4	4	4	3	1	2	3	2
580	2020/10/15 18:11:55	344秒	微信	N/A	58.249.112.65(广东-广州)	1	20	游泳	国家健将	1	1	1	1	1	1	1	1	1	1	1	1	1	1	1	1	1	1	1	1	1	1	1	1	1	1	1	1	1	1	1	2	1	1	1	4	2	1	1	1
581	2020/10/15 18:12:26	281秒	微信	N/A	120.236.174.156(广东-广州)	1	18	游泳	国家一级	1	1	1	1	2	3	2	2	2	1	2	1	1	1	1	1	1	1	1	1	2	2	1	1	1	1	1	1	1	1	1	2	1	1	1	2	2	2	1	2
582	2020/10/15 18:15:55	340秒	微信	N/A	58.249.112.64(广东-广州)	1	(空)	(空)	国家一级	1	1	1	1	1	1	1	1	1	1	1	1	1	1	1	1	1	1	1	1	1	1	1	2	1	3	1	1	2	1	1	2	2	2	3	3	3	2	2	3
583	2020/10/15 18:35:46	595秒	微信	N/A	112.96.179.104(广东-广州)	1	18	50米蝶泳	国家一级	1	3	1	1	3	3	2	1	2	2	3	2	1	1	2	1	1	2	1	2	2	1	2	1	2	2	2	2	2	2	2	1	2	2	2	1	1	1	1	1
584	2020/10/15 18:45:07	276秒	微信	N/A	58.249.112.89(广东-广州)	1	21	(空)	国家一级	1	1	1	1	2	2	1	1	1	1	1	2	2	1	1	1	1	1	1	2	2	3	1	1	1	1	2	2	2	2	1	1	1	1	2	2	3	2	1	2
585	2020/10/15 18:48:50	468秒	微信	N/A	112.96.71.10(广东-广州)	2	19	游泳	国家一级	1	2	1	1	1	2	1	2	1	1	2	1	1	2	1	1	1	1	1	1	2	1	1	1	2	1	1	1	1	1	1	1	1	1	1	1	2	2	2	1
586	2020/10/15 18:53:30	155秒	微信	N/A	121.32.77.126(广东-广州)	1	20	游泳	国家健将	1	2	1	1	1	1	1	1	1	1	1	1	1	1	1	1	1	1	1	1	1	1	1	1	1	1	1	1	1	1	1	1	1	1	1	1	1	1	1	1
587	2020/10/15 19:21:19	229秒	微信	N/A	183.236.187.194(广东-湛江)	1	20	网球	1级别	2	1	1	1	1	2	1	1	2	1	2	1	1	1	1	1	1	1	1	1	1	1	2	1	2	2	2	2	2	1	4	1	2	1	1	2	2	2	1	2
588	2020/10/15 20:13:18	209秒	微信	N/A	218.19.145.34(广东-广州)	1	20	游泳	国家一级	1	2	1	1	2	2	3	2	2	1	1	1	1	1	1	1	1	1	2	2	2	2	1	1	1	2	2	2	1	1	1	1	2	1	1	2	1	2	1	2
589	2020/10/15 20:26:45	445秒	微信	N/A	117.136.12.235(广东-深圳)	1	23	足球，游泳	1级别	1	1	1	1	1	1	1	1	1	1	2	1	1	1	1	1	1	1	1	1	1	1	1	1	1	1	1	1	1	1	1	1	1	1	1	1	1	1	1	1
590	2020/10/15 20:34:07	168秒	微信	N/A	218.19.145.33(广东-广州)	1	19	游泳	国家健将	2	3	1	1	2	1	1	1	1	1	1	1	1	1	1	1	1	1	1	1	1	1	1	1	1	1	1	1	1	1	1	1	1	1	1	1	1	1	1	1
591	2020/10/16 8:48:36	98秒	微信	N/A	14.25.7.131(广东-广州)	1	20	游泳	1级别	1	1	1	1	1	1	1	1	1	1	1	1	1	1	1	1	1	1	1	1	1	1	1	1	1	1	1	1	1	1	1	1	1	1	1	1	1	1	1	1
592	2020/10/16 8:51:27	80秒	微信	N/A	117.136.41.64(广东-广州)	2	23	游泳	1级别	1	1	1	1	1	1	1	1	1	1	1	1	1	1	1	1	1	1	1	1	1	1	1	1	1	1	1	1	1	1	1	1	1	1	1	1	1	1	1	1
593	2020/10/16 8:55:03	159秒	微信	N/A	183.40.228.164(广东-广州)	1	25	游泳	1级别	1	1	1	1	1	1	1	1	1	1	1	1	1	1	1	1	1	1	1	1	1	1	1	1	1	1	1	1	1	1	1	1	1	1	1	1	1	1	1	1
594	2020/10/16 9:15:32	134秒	微信	N/A	14.28.186.167(广东-深圳)	2	19	游泳	1级别	1	1	1	1	1	1	1	1	1	1	2	1	1	1	1	1	1	1	1	1	1	1	1	1	1	1	1	1	1	1	1	1	1	1	1	1	1	1	1	1
595	2020/10/16 9:24:33	155秒	微信	N/A	112.96.36.173(广东-广州)	1	19	游泳	1级别	1	1	1	1	1	1	1	1	1	1	1	1	1	1	1	1	1	1	1	1	1	1	1	1	1	1	1	1	1	1	1	1	1	1	1	1	1	1	1	1
596	2020/10/16 10:30:39	127秒	微信	N/A	117.136.12.188(广东-深圳)	1	19	网球	1级别	1	2	1	2	1	1	1	1	2	1	1	1	1	1	1	1	1	1	1	1	1	1	1	1	1	1	1	1	1	1	1	2	2	2	1	2	1	1	1	1
597	2020/10/16 11:34:12	138秒	微信	N/A	223.104.65.61(广东-湛江)	1	19	游泳	1级别	1	1	1	1	1	2	1	1	1	1	2	1	1	1	1	1	1	1	1	1	1	1	1	1	1	1	1	1	1	1	1	1	1	1	1	1	1	1	1	1
598	2020/10/16 15:30:43	159秒	微信	N/A	117.136.41.69(广东-广州)	1	19	篮球	国家二级	1	1	1	1	1	1	1	1	1	1	1	1	1	1	1	1	1	1	1	1	1	1	1	1	1	1	1	1	1	1	1	1	1	1	1	1	1	1	1	1
599	2020/10/17 18:17:07	698秒	微信	N/A	223.104.1.232(广东-江门)	1	23	(空)	1级别	2	2	1	1	2	1	1	2	2	1	2	1	1	1	2	1	1	1	2	1	1	2	2	2	2	3	2	2	2	2	4	2	1	1	3	2	2	2	2	1
[truncated: 25 more columns]
