# Supplementary material for: The relationship between resilience, anxiety, and depression in Chinese collegiate athletes
Source: Front Psychol. 2022 Aug 12;13:921419. doi: 10.3389/fpsyg.2022.921419 (PMC9416885; doi:10.3389/fpsyg.2022.921419)
Supplement: Supplementary file 2 [file Table_2.XLSX]

## Sheet: Sheet1
序号	提交答卷时间	来源	来源详情	答案文本
1	2020/10/9 11:17:41	微信		网球
2	2020/10/9 11:19:09	微信		网球
3	2020/10/9 11:21:09	微信		网球
4	2020/10/9 11:29:27	微信		网球
5	2020/10/9 11:29:29	微信		网球
6	2020/10/9 11:39:11	微信		网球
7	2020/10/9 11:45:57	微信		网球
8	2020/10/9 11:54:44	微信		网球
9	2020/10/9 11:59:22	微信		网球
10	2020/10/9 12:10:31	微信		网球
11	2020/10/9 12:13:05	微信		网球
12	2020/10/9 12:16:58	微信		网球
13	2020/10/9 12:20:37	微信		网球
14	2020/10/9 12:21:19	微信		网球
15	2020/10/9 12:27:22	微信		田径
16	2020/10/9 12:36:50	微信		网球
17	2020/10/9 12:37:34	微信		网球
18	2020/10/9 12:48:05	微信		网球
19	2020/10/9 12:48:33	微信		网球
20	2020/10/9 12:57:30	微信		网球
21	2020/10/9 12:59:03	微信		网球
22	2020/10/9 13:03:42	微信		网球
23	2020/10/9 13:12:25	微信		网球
24	2020/10/9 13:14:15	微信		网球
25	2020/10/9 13:26:14	微信		网球
26	2020/10/9 13:33:37	微信		网球
27	2020/10/9 13:46:35	微信		网球
28	2020/10/9 17:06:06	微信		(空)
29	2020/10/9 17:17:35	微信		网球
30	2020/10/9 17:18:17	微信		网球
31	2020/10/9 17:19:09	微信		运动训练
32	2020/10/9 17:19:25	微信		网球
33	2020/10/9 18:59:26	微信		排球
34	2020/10/9 19:42:21	微信		网球
35	2020/10/9 19:47:15	微信		足球
36	2020/10/9 19:49:50	微信		足球
37	2020/10/9 19:51:11	微信		足球
38	2020/10/9 19:51:12	微信		足球
39	2020/10/9 19:51:21	微信		足球
40	2020/10/9 20:52:32	微信		足球
41	2020/10/9 21:03:18	微信		网球
42	2020/10/9 21:05:39	微信		网球
43	2020/10/9 21:05:53	微信		网球
44	2020/10/9 21:06:57	微信		网球
45	2020/10/9 21:07:32	微信		网球
46	2020/10/9 21:08:21	微信		网球
47	2020/10/9 21:09:02	微信		网球
48	2020/10/9 21:10:21	微信		网球
49	2020/10/9 21:14:57	微信		网球
50	2020/10/9 21:15:39	微信		网球
51	2020/10/9 21:19:40	微信		网球
52	2020/10/9 21:21:03	微信		网球
53	2020/10/9 21:31:55	微信		(空)
54	2020/10/9 21:48:57	微信		网球
55	2020/10/9 21:55:11	微信		网球
56	2020/10/9 22:36:39	微信		网球
57	2020/10/9 23:00:56	微信		网球
58	2020/10/10 10:20:45	微信		击剑
59	2020/10/10 10:21:59	微信		摔跤
60	2020/10/10 10:22:01	微信		网球
61	2020/10/10 10:22:24	微信		田径
62	2020/10/10 10:23:14	微信		网球
63	2020/10/10 10:23:18	微信		网球
64	2020/10/10 10:23:58	微信		赛艇
65	2020/10/10 10:25:18	微信		网球
66	2020/10/10 10:27:52	微信		蹦床
67	2020/10/10 10:33:01	微信		网球
68	2020/10/10 10:33:57	微信		田径
69	2020/10/10 10:35:33	微信		滑雪
70	2020/10/10 10:36:17	微信		划艇
71	2020/10/10 10:38:08	微信		武术
72	2020/10/10 10:40:12	微信		田径
73	2020/10/10 10:42:40	微信		网球
74	2020/10/10 10:44:10	微信		田径撑杆跳高
75	2020/10/10 11:29:09	微信		网球
76	2020/10/10 11:31:37	微信		网球
77	2020/10/10 11:33:24	微信		网球
78	2020/10/10 11:35:59	微信		网球
79	2020/10/10 11:46:05	微信		网球
80	2020/10/10 11:48:04	微信		网球
81	2020/10/10 11:49:38	微信		网球
82	2020/10/10 11:49:55	微信		网球
83	2020/10/10 11:50:55	微信		网球
84	2020/10/10 12:13:11	微信		网球
85	2020/10/10 12:15:20	微信		网球
86	2020/10/10 12:17:09	微信		网球
87	2020/10/10 12:19:44	微信		网球
88	2020/10/10 14:20:05	微信		网球
89	2020/10/10 17:26:06	微信		网球
90	2020/10/10 20:47:15	微信		网球
91	2020/10/10 20:50:50	微信		足球
92	2020/10/10 20:53:34	微信		篮球
93	2020/10/10 20:55:12	微信		田径
94	2020/10/10 20:55:36	微信		游泳
95	2020/10/10 20:58:06	微信		排球
96	2020/10/10 21:01:32	微信		足球
97	2020/10/10 21:18:56	微信		游泳
98	2020/10/10 21:38:49	微信		跳绳
99	2020/10/10 22:00:09	微信		跳绳
100	2020/10/10 22:08:27	微信		篮球
101	2020/10/11 12:06:21	微信		篮球
102	2020/10/11 14:39:41	微信		高尔夫
103	2020/10/12 6:37:33	微信		网球
104	2020/10/12 7:22:08	微信		网球
105	2020/10/12 10:21:38	微信		网球
106	2020/10/12 10:21:40	微信		网球
107	2020/10/12 10:21:54	微信		(空)
108	2020/10/12 10:22:32	微信		网球
109	2020/10/12 10:22:32	微信		网球
110	2020/10/12 10:22:46	微信		网球
111	2020/10/12 10:22:51	微信		网球
112	2020/10/12 10:22:57	微信		网球
113	2020/10/12 10:23:11	微信		网球
114	2020/10/12 10:23:22	微信		网球
115	2020/10/12 10:23:41	微信		w q q
116	2020/10/12 10:23:48	微信		网球
117	2020/10/12 10:23:59	微信		网球
118	2020/10/12 10:24:11	微信		网球
119	2020/10/12 10:24:11	微信		网球
120	2020/10/12 10:24:21	微信		网球
121	2020/10/12 10:24:31	微信		网球
122	2020/10/12 10:24:38	微信		网球
123	2020/10/12 10:24:43	微信		网球
124	2020/10/12 10:24:51	微信		网球
125	2020/10/12 10:25:12	微信		网球
126	2020/10/12 10:25:34	微信		网球
127	2020/10/12 10:25:35	微信		网球
128	2020/10/12 10:26:37	微信		网球
129	2020/10/12 10:26:56	微信		网球
130	2020/10/12 10:58:27	微信		网球
131	2020/10/12 13:16:00	微信		网球
132	2020/10/13 15:48:55	微信		羽毛球
133	2020/10/13 15:49:00	微信		(空)
134	2020/10/13 15:49:42	微信		羽毛球
135	2020/10/13 15:51:09	微信		羽毛球
136	2020/10/13 15:51:37	微信		田径
137	2020/10/13 15:52:09	微信		羽毛球
138	2020/10/13 15:53:04	微信		羽毛球
139	2020/10/13 15:53:32	微信		羽毛球
140	2020/10/13 15:54:20	微信		羽毛球
141	2020/10/13 15:55:33	微信		羽毛球
142	2020/10/13 16:02:40	微信		羽毛球
143	2020/10/13 16:11:54	微信		羽毛球
144	2020/10/13 16:18:25	微信		田径 羽毛球
145	2020/10/13 16:24:31	微信		无
146	2020/10/13 16:28:23	微信		羽毛球
147	2020/10/13 16:30:07	微信		羽毛球
148	2020/10/13 16:34:42	微信		游泳，羽毛球
149	2020/10/13 17:07:17	微信		羽毛球
150	2020/10/13 17:10:01	微信		羽毛球
151	2020/10/13 17:10:17	微信		羽毛球
152	2020/10/13 17:15:59	微信		羽毛球
153	2020/10/13 17:31:48	微信		羽毛球
154	2020/10/13 17:32:51	微信		羽毛球
155	2020/10/13 17:39:08	微信		羽毛球
156	2020/10/13 17:40:55	微信		羽毛球
157	2020/10/13 17:46:35	微信		羽毛球
158	2020/10/13 17:57:40	微信		羽毛球
159	2020/10/13 17:59:54	微信		羽毛球
160	2020/10/13 18:04:28	微信		(空)
161	2020/10/13 18:08:55	微信		羽毛球
162	2020/10/13 18:40:59	微信		羽毛球
163	2020/10/13 19:13:36	微信		羽毛球
164	2020/10/13 19:32:33	微信		羽毛球
165	2020/10/14 10:08:32	微信		网球
166	2020/10/14 10:09:32	微信		田径
167	2020/10/14 10:10:23	微信		网球
168	2020/10/14 10:10:57	微信		旱冰球
169	2020/10/14 10:11:01	微信		网球
170	2020/10/14 10:14:21	微信		跳水
171	2020/10/14 10:14:44	微信		乒乓球
172	2020/10/14 10:14:48	微信		摔跤
173	2020/10/14 10:18:19	微信		运动训练
174	2020/10/14 10:23:37	微信		(空)
175	2020/10/14 10:31:53	微信		网球
176	2020/10/14 10:33:11	微信		网球
177	2020/10/14 10:33:49	微信		网球
178	2020/10/14 10:35:16	微信		网球
179	2020/10/14 10:35:22	微信		网球
180	2020/10/14 10:35:37	微信		网球
181	2020/10/14 10:35:47	微信		网球
182	2020/10/14 10:36:03	微信		网球
183	2020/10/14 10:36:42	微信		网球
184	2020/10/14 10:36:46	微信		网球
185	2020/10/14 10:39:43	微信		柔道
186	2020/10/14 10:42:25	微信		网球
187	2020/10/14 10:44:48	微信		网球
188	2020/10/14 10:52:07	微信		网球
189	2020/10/14 10:54:09	微信		冰球
190	2020/10/14 10:56:36	微信		网球
191	2020/10/14 12:03:56	微信		网球
192	2020/10/14 12:39:03	微信		棒球
193	2020/10/14 12:46:55	微信		棒球
194	2020/10/14 12:47:37	微信		垒球
195	2020/10/14 16:13:23	微信		游泳
196	2020/10/14 16:13:39	微信		游泳
197	2020/10/14 16:15:11	微信		游泳
198	2020/10/14 16:15:57	微信		篮球
199	2020/10/14 16:16:41	微信		游泳
200	2020/10/14 16:16:57	微信		游泳
201	2020/10/14 16:17:03	微信		游泳
202	2020/10/14 16:17:11	微信		无
203	2020/10/14 16:17:49	微信		游泳
204	2020/10/14 16:18:00	微信		游泳
205	2020/10/14 16:18:19	微信		游泳
206	2020/10/14 16:18:31	微信		田径
207	2020/10/14 16:18:49	微信		篮球
208	2020/10/14 16:19:02	微信		游泳
209	2020/10/14 16:19:26	微信		游泳
210	2020/10/14 16:20:13	微信		篮球
211	2020/10/14 16:20:36	微信		游泳
212	2020/10/14 16:21:13	微信		乒乓球
213	2020/10/14 16:21:42	微信		游泳
214	2020/10/14 16:21:55	微信		游泳
215	2020/10/14 16:22:05	微信		游泳
216	2020/10/14 16:22:46	微信		游泳
217	2020/10/14 16:23:14	微信		游泳
218	2020/10/14 16:23:53	微信		篮球
219	2020/10/14 16:24:13	微信		篮球
220	2020/10/14 16:26:14	微信		网球
221	2020/10/14 16:27:04	微信		游泳
222	2020/10/14 16:27:18	微信		羽毛球
223	2020/10/14 16:27:27	微信		游泳
224	2020/10/14 16:27:40	微信		游泳
225	2020/10/14 16:28:10	微信		游泳
226	2020/10/14 16:28:36	微信		游泳
227	2020/10/14 16:28:56	微信		游泳
228	2020/10/14 16:29:03	微信		50米蛙泳
229	2020/10/14 16:30:22	微信		游泳
230	2020/10/14 16:34:47	微信		游泳
231	2020/10/14 16:35:00	微信		游泳
232	2020/10/14 16:35:15	微信		乒乓球
233	2020/10/14 16:37:01	微信		游泳
234	2020/10/14 16:37:32	微信		游泳
235	2020/10/14 16:38:06	微信		仰游
236	2020/10/14 16:38:08	微信		篮球
237	2020/10/14 16:39:45	微信		游泳
238	2020/10/14 16:39:56	微信		游泳
239	2020/10/14 16:40:00	微信		游泳
240	2020/10/14 16:40:12	微信		游泳
241	2020/10/14 16:40:51	微信		游泳
242	2020/10/14 16:42:03	微信		田径
243	2020/10/14 16:42:37	微信		游泳
244	2020/10/14 16:45:07	微信		游泳
245	2020/10/14 16:46:08	微信		篮球
246	2020/10/14 16:46:56	微信		田径
247	2020/10/14 16:46:57	微信		游泳
248	2020/10/14 16:49:03	微信		游泳
249	2020/10/14 16:49:18	微信		(空)
250	2020/10/14 16:49:50	微信		田径
251	2020/10/14 16:50:24	微信		跳远
252	2020/10/14 16:50:34	微信		跨栏
253	2020/10/14 16:51:52	微信		田径
254	2020/10/14 16:52:43	微信		田径
255	2020/10/14 16:53:17	微信		800
256	2020/10/14 16:55:27	微信		田径
257	2020/10/14 16:55:48	微信		铁饼
258	2020/10/14 16:57:25	微信		羽毛球
259	2020/10/14 16:58:47	微信		游泳
260	2020/10/14 16:59:38	微信		篮球
261	2020/10/14 16:59:41	微信		游泳
262	2020/10/14 17:00:25	微信		网球
263	2020/10/14 17:00:38	微信		游泳
264	2020/10/14 17:01:45	微信		田径
265	2020/10/14 17:04:07	微信		篮球
266	2020/10/14 17:04:43	微信		网球
267	2020/10/14 17:06:09	微信		运训
268	2020/10/14 17:06:19	微信		(空)
269	2020/10/14 17:08:15	微信		田径
270	2020/10/14 17:08:30	微信		篮球
271	2020/10/14 17:08:37	微信		田径
272	2020/10/14 17:09:17	微信		篮球专业
273	2020/10/14 17:10:17	微信		体操
274	2020/10/14 17:15:56	微信		篮球
275	2020/10/14 17:16:12	微信		游泳
276	2020/10/14 17:16:44	微信		标枪
277	2020/10/14 17:17:14	微信		游泳
278	2020/10/14 17:19:23	微信		健美操
279	2020/10/14 17:19:29	微信		游泳
280	2020/10/14 17:20:55	微信		游泳
281	2020/10/14 17:21:04	微信		游泳
282	2020/10/14 17:21:13	微信		篮球
283	2020/10/14 17:21:26	微信		游泳
284	2020/10/14 17:21:30	微信		100米
285	2020/10/14 17:22:17	微信		游泳
286	2020/10/14 17:22:29	微信		乒乓球
287	2020/10/14 17:22:31	微信		乒乓球
288	2020/10/14 17:23:05	微信		跆拳道
289	2020/10/14 17:23:11	微信		游泳
290	2020/10/14 17:23:12	微信		游泳
291	2020/10/14 17:23:45	微信		田径
292	2020/10/14 17:24:04	微信		跆拳道
293	2020/10/14 17:24:15	微信		游泳
294	2020/10/14 17:24:20	微信		游泳
295	2020/10/14 17:24:31	微信		跆拳道
296	2020/10/14 17:24:33	微信		跆拳道
297	2020/10/14 17:24:47	微信		体操
298	2020/10/14 17:24:48	微信		跆拳道
299	2020/10/14 17:24:53	微信		篮球
300	2020/10/14 17:25:33	微信		跆拳道
301	2020/10/14 17:25:48	微信		足球
302	2020/10/14 17:26:10	微信		跆拳道
303	2020/10/14 17:26:14	微信		跆拳道
304	2020/10/14 17:26:27	微信		跆拳道
305	2020/10/14 17:27:06	微信		田径
306	2020/10/14 17:27:07	微信		跆拳道
307	2020/10/14 17:27:15	微信		游泳
308	2020/10/14 17:27:34	微信		游泳
309	2020/10/14 17:27:40	微信		游泳
310	2020/10/14 17:27:45	微信		跆拳道
311	2020/10/14 17:27:58	微信		游泳
312	2020/10/14 17:28:27	微信		游泳
313	2020/10/14 17:28:40	微信		游泳
314	2020/10/14 17:28:47	微信		游泳
315	2020/10/14 17:28:49	微信		羽毛球
316	2020/10/14 17:29:11	微信		跆拳道
317	2020/10/14 17:29:16	微信		跆拳道
318	2020/10/14 17:29:19	微信		田径
319	2020/10/14 17:29:21	微信		跆拳道
320	2020/10/14 17:29:35	微信		跆拳道
321	2020/10/14 17:29:43	微信		田径
322	2020/10/14 17:29:47	微信		跆拳道
323	2020/10/14 17:29:49	微信		田径
324	2020/10/14 17:29:55	微信		跆拳道
325	2020/10/14 17:30:21	微信		(空)
326	2020/10/14 17:30:26	微信		游泳
327	2020/10/14 17:31:09	微信		跆拳道
328	2020/10/14 17:31:10	微信		足球
329	2020/10/14 17:31:13	微信		田径
330	2020/10/14 17:31:19	微信		跆拳道
331	2020/10/14 17:32:16	微信		足球
332	2020/10/14 17:32:37	微信		排球
333	2020/10/14 17:32:51	微信		(空)
334	2020/10/14 17:32:56	微信		中长跑
335	2020/10/14 17:33:02	微信		游泳
336	2020/10/14 17:34:05	微信		篮球
337	2020/10/14 17:34:07	微信		游泳
338	2020/10/14 17:34:46	微信		跆拳道
339	2020/10/14 17:34:47	微信		游泳
340	2020/10/14 17:34:48	微信		游泳裁判
341	2020/10/14 17:34:55	微信		跆拳道
342	2020/10/14 17:35:08	微信		游泳
343	2020/10/14 17:35:10	微信		跆拳道
344	2020/10/14 17:35:19	微信		(空)
345	2020/10/14 17:35:33	微信		篮球
346	2020/10/14 17:36:15	微信		游泳
347	2020/10/14 17:36:28	微信		篮球
348	2020/10/14 17:36:40	微信		游泳
349	2020/10/14 17:36:57	微信		游泳
350	2020/10/14 17:37:03	微信		游泳
351	2020/10/14 17:37:18	微信		田径
352	2020/10/14 17:37:33	微信		羽毛球
353	2020/10/14 17:37:41	微信		篮球
354	2020/10/14 17:37:43	微信		蛙泳
355	2020/10/14 17:37:58	微信		游泳
356	2020/10/14 17:38:26	微信		跆拳道
357	2020/10/14 17:38:55	微信		篮球
358	2020/10/14 17:39:43	微信		跆拳道
359	2020/10/14 17:40:35	微信		田径
360	2020/10/14 17:40:38	微信		游泳
361	2020/10/14 17:40:41	微信		篮球
362	2020/10/14 17:41:05	微信		游泳
363	2020/10/14 17:41:10	微信		游泳
364	2020/10/14 17:41:12	微信		跆拳道
365	2020/10/14 17:42:02	微信		游泳
366	2020/10/14 17:42:25	微信		游泳
367	2020/10/14 17:42:34	微信		田径
368	2020/10/14 17:42:42	微信		跆拳道
369	2020/10/14 17:42:53	微信		棒垒球
370	2020/10/14 17:42:55	微信		游泳
371	2020/10/14 17:43:04	微信		游泳
372	2020/10/14 17:43:09	微信		(空)
373	2020/10/14 17:43:49	微信		跆拳道
374	2020/10/14 17:44:42	微信		游泳
375	2020/10/14 17:45:03	微信		100米
376	2020/10/14 17:45:55	微信		游泳
377	2020/10/14 17:47:29	微信		排球
378	2020/10/14 17:47:41	微信		田径
379	2020/10/14 17:48:18	微信		排球
380	2020/10/14 17:48:29	微信		游泳
381	2020/10/14 17:49:39	微信		跆拳道
382	2020/10/14 17:50:34	微信		游泳
383	2020/10/14 17:51:12	微信		跆拳道
384	2020/10/14 17:52:40	微信		篮球
385	2020/10/14 17:53:09	微信		游泳
386	2020/10/14 17:53:44	微信		跆拳道
387	2020/10/14 17:54:00	微信		(空)
388	2020/10/14 17:54:18	微信		网球
389	2020/10/14 17:54:40	微信		跆拳道
390	2020/10/14 17:55:03	微信		跆拳道
391	2020/10/14 17:57:19	微信		跆拳道
392	2020/10/14 17:57:19	微信		跆拳道
393	2020/10/14 17:57:37	微信		游泳
394	2020/10/14 17:58:09	微信		跆拳道
395	2020/10/14 17:58:22	微信		游泳
396	2020/10/14 17:58:59	微信		篮球
397	2020/10/14 17:59:08	微信		游泳
398	2020/10/14 17:59:19	微信		跆拳道
399	2020/10/14 18:00:11	微信		游泳
400	2020/10/14 18:00:33	微信		网球
401	2020/10/14 18:02:45	微信		跆拳道
402	2020/10/14 18:03:36	微信		游泳
403	2020/10/14 18:04:00	微信		网球
404	2020/10/14 18:04:14	微信		游泳
405	2020/10/14 18:04:15	微信		游泳
406	2020/10/14 18:04:16	微信		游泳
407	2020/10/14 18:05:16	微信		跆拳道
408	2020/10/14 18:05:18	微信		游戏
409	2020/10/14 18:05:44	微信		篮球
410	2020/10/14 18:05:56	微信		游泳
411	2020/10/14 18:07:46	微信		篮球
412	2020/10/14 18:08:11	微信		游泳
413	2020/10/14 18:08:20	微信		跳高
414	2020/10/14 18:08:46	微信		游泳
415	2020/10/14 18:08:57	微信		游泳
416	2020/10/14 18:09:33	微信		篮球
417	2020/10/14 18:10:59	微信		跆拳道
418	2020/10/14 18:13:44	微信		跆拳道
419	2020/10/14 18:14:22	微信		游泳
420	2020/10/14 18:14:33	微信		田径
421	2020/10/14 18:17:06	微信		田径
422	2020/10/14 18:17:52	微信		篮球
423	2020/10/14 18:18:21	微信		仰泳
424	2020/10/14 18:18:45	微信		棒球
425	2020/10/14 18:23:36	微信		足球
426	2020/10/14 18:23:37	微信		棒球
427	2020/10/14 18:25:01	微信		篮球
428	2020/10/14 18:26:31	微信		(空)
429	2020/10/14 18:26:45	微信		游泳
430	2020/10/14 18:27:58	微信		篮球
431	2020/10/14 18:28:08	微信		跆拳道
432	2020/10/14 18:28:44	微信		游泳
433	2020/10/14 18:29:35	微信		游泳
434	2020/10/14 18:29:47	微信		游泳
435	2020/10/14 18:29:52	微信		(空)
436	2020/10/14 18:30:31	微信		跆拳道
437	2020/10/14 18:30:40	微信		游泳
438	2020/10/14 18:31:25	微信		排球
439	2020/10/14 18:31:31	微信		游泳
440	2020/10/14 18:32:18	微信		游泳
441	2020/10/14 18:32:20	微信		游泳
442	2020/10/14 18:32:29	微信		跆拳道
443	2020/10/14 18:32:43	微信		游泳
444	2020/10/14 18:33:01	微信		游泳
445	2020/10/14 18:33:15	微信		游泳
446	2020/10/14 18:34:25	微信		游泳
447	2020/10/14 18:34:38	微信		跆拳道
448	2020/10/14 18:34:52	微信		田径
449	2020/10/14 18:35:18	微信		跆拳道
450	2020/10/14 18:35:23	微信		游泳
451	2020/10/14 18:35:51	微信		跆拳道
452	2020/10/14 18:36:32	微信		游泳
453	2020/10/14 18:37:05	微信		游泳
454	2020/10/14 18:38:18	微信		篮球
455	2020/10/14 18:38:32	微信		游泳
456	2020/10/14 18:38:39	微信		游泳
457	2020/10/14 18:40:38	微信		跆拳道
458	2020/10/14 18:41:52	微信		跆拳道
459	2020/10/14 18:42:23	微信		田径
460	2020/10/14 18:42:43	微信		游泳
461	2020/10/14 18:42:57	微信		游一游
462	2020/10/14 18:44:30	微信		篮球
463	2020/10/14 18:44:47	微信		篮球
464	2020/10/14 18:46:44	微信		游泳
465	2020/10/14 18:49:53	微信		足球
466	2020/10/14 18:51:36	微信		柔道
467	2020/10/14 18:52:23	微信		兵乓球
468	2020/10/14 18:52:35	微信		游泳
469	2020/10/14 18:54:48	微信		篮球
470	2020/10/14 18:55:50	微信		游泳
471	2020/10/14 18:56:29	微信		潜水
472	2020/10/14 18:57:55	微信		无
473	2020/10/14 18:58:32	微信		足球
474	2020/10/14 18:59:00	微信		游泳
475	2020/10/14 19:00:07	微信		跆拳道
476	2020/10/14 19:00:43	微信		足球
477	2020/10/14 19:01:13	微信		篮球
478	2020/10/14 19:03:15	微信		(空)
479	2020/10/14 19:05:24	微信		游泳
480	2020/10/14 19:05:55	微信		健美操
481	2020/10/14 19:07:32	微信		游泳
482	2020/10/14 19:08:46	微信		游泳
483	2020/10/14 19:08:52	微信		游泳
484	2020/10/14 19:08:52	微信		游泳
485	2020/10/14 19:08:56	微信		游泳
486	2020/10/14 19:09:01	微信		游泳
487	2020/10/14 19:09:08	微信		游泳
488	2020/10/14 19:10:36	微信		跑步
489	2020/10/14 19:11:12	微信		游泳
490	2020/10/14 19:12:05	微信		游泳
491	2020/10/14 19:12:48	微信		篮球
492	2020/10/14 19:13:34	微信		网球
493	2020/10/14 19:14:25	微信		(空)
494	2020/10/14 19:15:50	微信		游泳
495	2020/10/14 19:17:02	微信		游泳
496	2020/10/14 19:17:43	微信		游泳
497	2020/10/14 19:18:35	微信		健美操
498	2020/10/14 19:21:05	微信		短跑
499	2020/10/14 19:21:45	微信		游泳
500	2020/10/14 19:21:53	微信		田径
501	2020/10/14 19:22:00	微信		游泳
502	2020/10/14 19:25:23	微信		篮球
503	2020/10/14 19:26:47	微信		跆拳道
504	2020/10/14 19:28:48	微信		篮球
505	2020/10/14 19:30:21	微信		跆拳道
506	2020/10/14 19:34:02	微信		篮球
507	2020/10/14 19:34:59	微信		游泳
508	2020/10/14 19:37:07	微信		跆拳道
509	2020/10/14 19:38:04	微信		篮球
510	2020/10/14 19:38:14	微信		游泳
511	2020/10/14 19:39:06	微信		游泳
512	2020/10/14 19:40:42	微信		游泳
513	2020/10/14 19:48:00	微信		篮球
514	2020/10/14 19:58:51	微信		游泳
515	2020/10/14 20:02:43	微信		游泳
516	2020/10/14 20:04:52	微信		游泳
517	2020/10/14 20:07:39	微信		游泳
518	2020/10/14 20:07:55	微信		游泳
519	2020/10/14 20:11:53	微信		游泳
520	2020/10/14 20:16:24	微信		(空)
521	2020/10/14 20:17:49	微信		游泳
522	2020/10/14 20:27:42	微信		游泳
523	2020/10/14 20:27:59	微信		跆拳道
524	2020/10/14 20:28:18	微信		游泳
525	2020/10/14 20:32:17	微信		跆拳道
526	2020/10/14 20:32:29	微信		跆拳道
527	2020/10/14 20:33:47	微信		体育
528	2020/10/14 20:36:31	微信		游泳、篮球
529	2020/10/14 20:37:07	微信		长跑
530	2020/10/14 20:39:44	微信		游泳
531	2020/10/14 20:45:07	微信		游泳
532	2020/10/14 21:00:49	微信		游泳
533	2020/10/14 21:06:01	微信		足球
534	2020/10/14 21:07:11	微信		田径
535	2020/10/14 21:09:30	微信		网球
536	2020/10/14 21:19:12	微信		游泳
537	2020/10/14 21:26:04	微信		乒乓球
538	2020/10/14 21:26:43	微信		乒乓球
539	2020/10/14 21:29:31	微信		田径
540	2020/10/14 21:38:12	微信		游泳
541	2020/10/14 21:39:07	微信		田径
542	2020/10/14 21:39:56	微信		羽毛球
543	2020/10/14 21:43:53	微信		游泳
544	2020/10/14 21:44:46	微信		游泳
545	2020/10/14 21:45:15	微信		田径
546	2020/10/14 21:55:46	微信		田径
547	2020/10/14 22:01:43	微信		游泳
548	2020/10/14 22:08:37	微信		游泳
549	2020/10/14 22:10:16	微信		游泳
550	2020/10/14 22:22:55	微信		游泳
551	2020/10/14 22:55:22	微信		足球
552	2020/10/14 23:19:41	微信		乒乓球
553	2020/10/14 23:37:24	微信		游泳
554	2020/10/15 3:04:45	微信		游泳
555	2020/10/15 8:31:04	微信		田径
556	2020/10/15 10:44:42	微信		(空)
557	2020/10/15 14:00:15	微信		游泳
558	2020/10/15 14:00:25	微信		田径
559	2020/10/15 14:59:03	微信		游泳，篮球
560	2020/10/15 15:27:03	微信		游泳
561	2020/10/15 15:27:52	微信		游泳
562	2020/10/15 15:33:03	微信		游泳
563	2020/10/15 15:45:09	微信		篮球游泳
564	2020/10/15 15:49:22	微信		50米自由泳
565	2020/10/15 15:55:32	微信		篮球
566	2020/10/15 16:08:09	微信		游泳
567	2020/10/15 16:13:00	微信		游泳
568	2020/10/15 16:14:09	微信		游泳
569	2020/10/15 16:15:38	微信		(空)
570	2020/10/15 16:15:52	微信		健美操
571	2020/10/15 16:23:09	微信		排球
572	2020/10/15 17:19:11	微信		排球
573	2020/10/15 17:19:22	微信		足球
574	2020/10/15 17:21:07	微信		游泳
575	2020/10/15 18:02:09	微信		游泳
576	2020/10/15 18:04:24	微信		游泳
577	2020/10/15 18:05:48	微信		游泳
578	2020/10/15 18:06:02	微信		蝶泳
579	2020/10/15 18:07:07	微信		50米蝶泳
580	2020/10/15 18:11:55	微信		游泳
581	2020/10/15 18:12:26	微信		游泳
582	2020/10/15 18:15:55	微信		(空)
583	2020/10/15 18:35:46	微信		50米蝶泳
584	2020/10/15 18:45:07	微信		(空)
585	2020/10/15 18:48:50	微信		游泳
586	2020/10/15 18:53:30	微信		游泳
587	2020/10/15 19:21:19	微信		网球
588	2020/10/15 20:13:18	微信		游泳
589	2020/10/15 20:26:45	微信		足球，游泳
590	2020/10/15 20:34:07	微信		游泳
591	2020/10/16 8:48:36	微信		游泳
592	2020/10/16 8:51:27	微信		游泳
593	2020/10/16 8:55:03	微信		游泳
594	2020/10/16 9:15:32	微信		游泳
595	2020/10/16 9:24:33	微信		游泳
596	2020/10/16 10:30:39	微信		网球
597	2020/10/16 11:34:12	微信		游泳
598	2020/10/16 15:30:43	微信		篮球
599	2020/10/17 18:17:07	微信		(空)
